# Supplementary material for: Barriers to entering race training before 4 years of age for Thoroughbred horses born in the 2014 Australian foal crop
Source: PLoS One. 2020 Aug 5;15(8):e0237003. doi: 10.1371/journal.pone.0237003 (PMC7406052; doi:10.1371/journal.pone.0237003)
Supplement: S4 File — (CSV) [file pone.0237003.s004.csv]

HorseID	ParticipantID	SurveyOutcome	ReclassifiedOutcome	retire_outcome	age_outcome	reason_outcome	pretrain	deceasedreason_tendon	deceasedreason_fracture	deceasedreason_URC	deceasedreason_LRC	deceasedreason_cardiac	deceasedreason_digest	deceasedreason_congenital	deceasedreason_immnune	deceasedreason_neuro	deceasedreason_birthcomp	deceasedreason_suddeath	deceasedreason_infect	deceasedreason_woundtrauma	deceasedreason_unspecified	deceasedreason_drowned	deceased_trainingincident	spell_inj	spell_oth	ASB_inj	retire_inj	retire_eqpleasure_dressage	retire_eqpleasure_showjumping	retire_eqpleasure_eventing	retire_eqpleasure_ponyclub	retire_eqpleasure_adultriding	retire_eqpleasure_pleasurehack	retire_eqpleasure_notspecified	retire_eqpleasure_other	exportcountry
10607736164	266	ASBMareStallion	ASBMareStallion		2	InjIll	Yes	0	0	0	0	0	0	0	0	0	0	0	0	0	0	0	0			Congenital		0	0	0	0	0	0	0	0
10437552244	278	Retired	Retired	EquestrianPleasure	3	PoorSlow	Yes	0	0	0	0	0	0	0	0	0	0	0	0	0	0	0	0					0	0	0	1	0	0	0	0
10560023250	125	Deceased	Deceased		3			1	0	0	0	0	0	0	0	0	0	0	0	0	0	0	1					0	0	0	0	0	0	0	0
10594551650	343	Retired	Retired	EquestrianPleasure	.	InjIll		0	0	0	0	0	0	0	0	0	0	0	0	0	0	0	0				Other	0	0	0	0	0	1	0	0
10594553950	343	Spelling	Spelling		.			0	0	0	0	0	0	0	0	0	0	0	0	0	0	0	0	Trauma				0	0	0	0	0	0	0	0
10436690806	246	Other	Retired	Companion	.	Not Specified		0	0	0	0	0	0	0	0	0	0	0	0	0	0	0	0					0	0	0	0	0	0	0	0
10596895267	341	Deceased	Deceased		<30 days			0	0	0	0	0	0	0	0	0	0	0	0	0	1	0	0					0	0	0	0	0	0	0	0
10604767646	303	Other	Retired	Other	.	Not Specified		0	0	0	0	0	0	0	0	0	0	0	0	0	0	0	0					0	0	0	0	0	0	0	0
10604763536	303	Deceased	Deceased		1-12 months			0	0	0	0	0	0	1	0	0	0	0	0	0	0	0	0					0	0	0	0	0	0	0	0
10604827703	374	RaceTrain	RaceTrain		.			0	0	0	0	0	0	0	0	0	0	0	0	0	0	0	0					0	0	0	0	0	0	0	0
10538194379	351	Deceased	Deceased		<30 days			0	1	0	0	0	0	0	0	0	0	0	0	0	0	0	0					0	0	0	0	0	0	0	0
10540968220	405	Deceased	Deceased		1-12 months			0	0	1	0	0	0	0	0	0	0	0	0	0	0	0	0					0	0	0	0	0	0	0	0
10572645061	204	Deceased	Deceased		1-12 months			0	0	0	0	0	0	0	0	0	0	0	1	0	0	0	0					0	0	0	0	0	0	0	0
10499852371	8	Retired	Retired	Companion	3	InjIll	Yes	0	0	0	0	0	0	0	0	0	0	0	0	0	0	0	0				Tendon	0	0	0	0	0	0	0	0
10594497358	375	Deceased	Deceased		1-12 months			0	0	0	0	0	0	0	0	0	0	0	0	1	0	0	0					0	0	0	0	0	0	0	0
10468820381	155	Other	Exported		.			0	0	0	0	0	0	0	0	0	0	0	0	0	0	0	0					0	0	0	0	0	0	0	0	Japan
10570411868	170	Other	Other		.			0	0	0	0	0	0	0	0	0	0	0	0	0	0	0	0					0	0	0	0	0	0	0	0
10437423926	319	Deceased	Deceased		1			0	0	0	0	0	0	0	0	0	0	0	0	1	0	0	1					0	0	0	0	0	0	0	0
10562710956	222	Retired	Retired	Companion	.	InjIll		0	0	0	0	0	0	0	0	0	0	0	0	0	0	0	0				Congenital	0	0	0	0	0	0	0	0
10557691346	76	Deceased	Deceased		2			0	0	0	0	0	1	0	0	0	0	0	0	0	0	0	0					0	0	0	0	0	0	0	0
10437059823	272	Retired	Retired	EquestrianPleasure	4	PoorSlow		0	0	0	0	0	0	0	0	0	0	0	0	0	0	0	0					0	0	0	0	0	1	0	0
10437941306	58	Deceased	Deceased		1-12 months			0	0	0	0	0	1	0	0	0	0	0	0	0	0	0	0					0	0	0	0	0	0	0	0
10521539628	192	Deceased	Deceased		<30 days			0	0	0	0	0	1	0	0	0	0	0	0	0	0	0	0					0	0	0	0	0	0	0	0
10463118849	344	Deceased	Deceased		1			0	0	0	0	0	1	0	0	0	0	0	0	0	0	0	0					0	0	0	0	0	0	0	0
10436588323	42	Deceased	Deceased		1-12 months			0	0	0	0	0	0	0	0	0	0	0	0	0	1	0	0					0	0	0	0	0	0	0	0
10621050589	318	ASBMareStallion	ASBMareStallion		.	Not Specified		0	0	0	0	0	0	0	0	0	0	0	0	0	0	0	0					0	0	0	0	0	0	0	0
10560415554	226	Deceased	Deceased		<30 days			0	0	0	0	0	0	0	0	0	0	0	0	1	0	0	0					0	0	0	0	0	0	0	0
10447351355	345	Deceased	Deceased		2			0	1	0	0	0	0	0	0	0	0	0	0	0	0	0	1					0	0	0	0	0	0	0	0
10607550084	52	Sold	Sold		1	OwnerRequest		0	0	0	0	0	0	0	0	0	0	0	0	0	0	0	0					0	0	0	0	0	0	0	0
10567736278	146	Deceased	Deceased		<30 days			0	0	0	0	0	0	0	0	0	0	0	0	0	0	1	0					0	0	0	0	0	0	0	0
10506888448	211	RaceTrain	RaceTrain		.			0	0	0	0	0	0	0	0	0	0	0	0	0	0	0	0					0	0	0	0	0	0	0	0
10588865805	509	Other	Sold		.	OwnerRequest		0	0	0	0	0	0	0	0	0	0	0	0	0	0	0	0					0	0	0	0	0	0	0	0
10607692819	183	Deceased	Deceased		1-12 months			0	0	0	0	0	0	1	0	0	0	0	0	0	0	0	0					0	0	0	0	0	0	0	0
10438909762	327	Deceased	Deceased		3			0	0	0	0	0	0	0	0	0	0	1	0	0	0	0	0					0	0	0	0	0	0	0	0
10536099253	175	Deceased	Deceased		<30 days			0	0	0	0	0	0	0	0	0	0	0	0	0	1	0	0					0	0	0	0	0	0	0	0
10604563927	370	Deceased	Deceased		Not stated			0	0	0	0	0	0	0	0	0	0	0	0	0	1	0	0					0	0	0	0	0	0	0	0
10601782373	408	Retired	Retired	EquestrianPleasure	.	PoorSlow	Yes	0	0	0	0	0	0	0	0	0	0	0	0	0	0	0	0					0	0	1	0	0	0	0	0
10502658111	86	Retired	Retired	EquestrianPleasure	3	PoorSlow	Yes	0	0	0	0	0	0	0	0	0	0	0	0	0	0	0	0					0	0	0	0	0	1	0	0
10500222856	48	Sold	Sold		1	OwnerRequest		0	0	0	0	0	0	0	0	0	0	0	0	0	0	0	0					0	0	0	0	0	0	0	0
10538333097	373	Deceased	Deceased		<30 days			0	0	0	0	0	0	1	0	0	0	0	0	0	0	0	0					0	0	0	0	0	0	0	0
10608001713	368	Retired	Retired	EquestrianPleasure	3	InjIll	Yes	0	0	0	0	0	0	0	0	0	0	0	0	0	0	0	0				LRC	0	0	0	0	0	1	0	0
10607692516	463	Other	Other		.			0	0	0	0	0	0	0	0	0	0	0	0	0	0	0	0					0	0	0	0	0	0	0	0
10450917184	316	Deceased	Deceased		1			0	0	0	0	0	0	0	0	0	0	0	0	0	1	0	0					0	0	0	0	0	0	0	0
10541333216	484	Other	Other		.			0	0	0	0	0	0	0	0	0	0	0	0	0	0	0	0					0	0	0	0	0	0	0	0
10511577670	145	RaceTrain	RaceTrain		.			0	0	0	0	0	0	0	0	0	0	0	0	0	0	0	0					0	0	0	0	0	0	0	0
10436910096	281	Deceased	Deceased		4			0	1	0	0	0	0	0	0	0	0	0	0	0	0	0	0					0	0	0	0	0	0	0	0
10436590014	472	Deceased	Deceased		<30 days			0	0	0	0	0	0	0	1	0	0	0	0	0	0	0	0					0	0	0	0	0	0	0	0
10575803602	134	Sold	Sold		2	TempBehaviour		0	0	0	0	0	0	0	0	0	0	0	0	0	0	0	0					0	0	0	0	0	0	0	0
10436945823	360	Deceased	Deceased		4			0	1	0	0	0	0	0	0	0	0	0	0	0	0	0	0					0	0	0	0	0	0	0	0
10514593783	133	Deceased	Deceased		1			0	1	0	0	0	0	0	0	0	0	0	0	0	0	0	0					0	0	0	0	0	0	0	0
10608120318	96	Deceased	Deceased		2			0	0	0	0	0	0	0	0	0	0	0	0	0	1	0	0					0	0	0	0	0	0	0	0
10514603652	133	Deceased	Deceased		<30 days			0	0	0	0	0	0	1	0	0	0	0	0	0	0	0	0					0	0	0	0	0	0	0	0
10601881180	1	Other	Sold		1	OwnerRequest		0	0	0	0	0	0	0	0	0	0	0	0	0	0	0	0					0	0	0	0	0	0	0	0
10436709440	290	Other	Other		.			0	0	0	0	0	0	0	0	0	0	0	0	0	0	0	0					0	0	0	0	0	0	0	0
10541132797	442	RaceTrain	RaceTrain		.			0	0	0	0	0	0	0	0	0	0	0	0	0	0	0	0					0	0	0	0	0	0	0	0
10604448698	335	Other	Sold		1	OwnerRequest		0	0	0	0	0	0	0	0	0	0	0	0	0	0	0	0					0	0	0	0	0	0	0	0
10607893079	38	Other	Other		.			0	0	0	0	0	0	0	0	0	0	0	0	0	0	0	0					0	0	0	0	0	0	0	0
10436831139	131	Other	Sold		<1 year	OwnerRequest		0	0	0	0	0	0	0	0	0	0	0	0	0	0	0	0					0	0	0	0	0	0	0	0
10436754019	461	Deceased	Deceased		1			0	0	0	0	0	0	0	0	0	0	0	0	1	0	0	0					0	0	0	0	0	0	0	0
10604904743	488	Sold	Sold		1	OwnerRequest		0	0	0	0	0	0	0	0	0	0	0	0	0	0	0	0					0	0	0	0	0	0	0	0
10588944109	486	Other	Other		.			0	0	0	0	0	0	0	0	0	0	0	0	0	0	0	0					0	0	0	0	0	0	0	0
10599081824	76	Other	Other		.			0	0	0	0	0	0	0	0	0	0	0	0	0	0	0	0					0	0	0	0	0	0	0	0
10437459390	328	Other	Sold		<1 year	OwnerRequest		0	0	0	0	0	0	0	0	0	0	0	0	0	0	0	0					0	0	0	0	0	0	0	0
10439176115	112	Deceased	Deceased		1			0	0	0	0	0	0	1	0	0	0	0	0	0	0	0	1					0	0	0	0	0	0	0	0
10439175753	112	Other	Sold		1	OwnerRequest		0	0	0	0	0	0	0	0	0	0	0	0	0	0	0	0					0	0	0	0	0	0	0	0
10439191364	112	Deceased	Deceased		<30 days			0	1	0	0	0	0	0	0	0	0	0	0	0	0	0	0					0	0	0	0	0	0	0	0
10573288169	289	Deceased	Deceased		Not stated			0	0	0	0	0	0	1	0	0	0	0	0	0	0	0	0					0	0	0	0	0	0	0	0
10531952649	117	Deceased	Deceased		1-12 months			0	0	0	0	0	0	0	0	0	0	1	0	0	0	0	0					0	0	0	0	0	0	0	0
10460337492	450	Other	Retired	EquestrianPleasure	.	FinancialPersonal		0	0	0	0	0	0	0	0	0	0	0	0	0	0	0	0					0	0	0	0	0	1	0	0
10500247130	32	Spelling	Spelling		.			0	0	0	0	0	0	0	0	0	0	0	0	0	0	0	0	Trauma				0	0	0	0	0	0	0	0
10439262547	451	Other	Retired	Companion	.	InjIll		0	0	0	0	0	0	0	0	0	0	0	0	0	0	0	0				Other	0	0	0	0	0	0	0	0
10560286837	177	RaceTrain	RaceTrain		.			0	0	0	0	0	0	0	0	0	0	0	0	0	0	0	0					0	0	0	0	0	0	0	0
10540855858	392	Deceased	Deceased		1-12 months			0	0	0	0	0	0	1	0	0	0	0	0	0	0	0	0					0	0	0	0	0	0	0	0
10573132645	296	Other	Sold		<1 year	OwnerRequest		0	0	0	0	0	0	0	0	0	0	0	0	0	0	0	0					0	0	0	0	0	0	0	0
10610522535	380	Deceased	Deceased		<30 days			0	0	0	0	0	0	1	0	0	0	0	0	0	0	0	0					0	0	0	0	0	0	0	0
10436870685	156	RaceTrain	RaceTrain		.			0	0	0	0	0	0	0	0	0	0	0	0	0	0	0	0					0	0	0	0	0	0	0	0
10583304655	87	Deceased	Deceased		1-12 months			0	0	0	0	0	0	1	0	0	0	0	0	0	0	0	0					0	0	0	0	0	0	0	0
10436709029	251	Deceased	Deceased		2			0	0	0	0	0	0	0	0	0	0	0	0	1	0	0	0					0	0	0	0	0	0	0	0
10447673402	27	Deceased	Deceased		1			0	0	0	0	0	0	0	0	1	0	0	0	0	0	0	0					0	0	0	0	0	0	0	0
10604464802	346	Other	Sold		.	OwnerRequest		0	0	0	0	0	0	0	0	0	0	0	0	0	0	0	0					0	0	0	0	0	0	0	0
10509320682	161	Sold	Sold		1	OwnerRequest		0	0	0	0	0	0	0	0	0	0	0	0	0	0	0	0					0	0	0	0	0	0	0	0
10521500364	181	Deceased	Deceased		3			0	0	0	0	0	0	1	0	0	0	0	0	0	0	0	0					0	0	0	0	0	0	0	0
10514515177	126	Deceased	Deceased		1			0	1	0	0	0	0	0	0	0	0	0	0	0	0	0	0					0	0	0	0	0	0	0	0
10521537080	192	Deceased	Deceased		1			1	0	0	0	0	0	0	0	0	0	0	1	0	0	0	0					0	0	0	0	0	0	0	0
10436679317	334	Deceased	Deceased		Not stated			0	0	0	0	0	0	0	0	0	0	0	0	0	1	0	0					0	0	0	0	0	0	0	0
10583300232	87	Deceased	Deceased		1			0	1	0	0	0	0	0	0	0	0	0	0	0	0	0	0					0	0	0	0	0	0	0	0
10601848104	304	Other	Sold		1	OwnerRequest		0	0	0	0	0	0	0	0	0	0	0	0	0	0	0	0					0	0	0	0	0	0	0	0
10594322561	391	ASBMareStallion	ASBMareStallion		3	Slow	Yes	0	0	0	0	0	0	0	0	0	0	0	0	0	0	0	0					0	0	0	0	0	0	0	0
10509100896	100	Deceased	Deceased		1-12 months			0	0	0	0	0	0	0	0	0	0	0	1	0	0	0	0					0	0	0	0	0	0	0	0
10594548924	343	Retired	Retired	EquestrianPleasure	.	InjIll		0	0	0	0	0	0	0	0	0	0	0	0	0	0	0	0				Tendon	0	0	0	0	0	1	0	0
10463925654	363	Deceased	Deceased		1-12 months			0	0	0	0	0	1	0	0	0	0	0	0	0	0	0	0					0	0	0	0	0	0	0	0
10439477593	252	Deceased	Deceased		1			0	1	0	0	0	0	0	0	0	0	0	0	0	0	0	0					0	0	0	0	0	0	0	0
10517003870	128	Retired	Retired	Companion	2	InjIll		0	0	0	0	0	0	0	0	0	0	0	0	0	0	0	0				Other	0	0	0	0	0	0	0	0
10560062761	136	Deceased	Deceased		1-12 months			0	0	0	0	0	0	0	0	0	0	1	0	0	0	0	0					0	0	0	0	0	0	0	0
10439063271	460	Other	Other		.			0	0	0	0	0	0	0	0	0	0	0	0	0	0	0	0					0	0	0	0	0	0	0	0
10517008726	128	Sold	Sold		1	OwnerRequest		0	0	0	0	0	0	0	0	0	0	0	0	0	0	0	0					0	0	0	0	0	0	0	0
10601839838	431	Deceased	Deceased		<30 days			0	0	0	0	0	0	0	1	0	0	0	0	0	0	0	0					0	0	0	0	0	0	0	0
10494948949	54	Retired	Retired	Other	2	TempBehaviour		0	0	0	0	0	0	0	0	0	0	0	0	0	0	0	0					0	0	0	0	0	0	0	0
10557677761	76	Sold	Sold		<1 year	OwnerRequest		0	0	0	0	0	0	0	0	0	0	0	0	0	0	0	0					0	0	0	0	0	0	0	0
10502370544	57	Sold	Sold		1	OwnerRequest		0	0	0	0	0	0	0	0	0	0	0	0	0	0	0	0					0	0	0	0	0	0	0	0
10538288487	352	RaceTrain	RaceTrain		.			0	0	0	0	0	0	0	0	0	0	0	0	0	0	0	0					0	0	0	0	0	0	0	0
10502673901	64	Spelling	Spelling		.			0	0	0	0	0	0	0	0	0	0	0	0	0	0	0	0	Shin sore				0	0	0	0	0	0	0	0
10583217124	387	Other	Other		.			0	0	0	0	0	0	0	0	0	0	0	0	0	0	0	0					0	0	0	0	0	0	0	0
10557693525	76	RaceTrain	RaceTrain		.			0	0	0	0	0	0	0	0	0	0	0	0	0	0	0	0					0	0	0	0	0	0	0	0
10502650220	86	Retired	Retired	EquestrianPleasure	2	PoorSlow	Yes	0	0	0	0	0	0	0	0	0	0	0	0	0	0	0	0					0	0	0	0	0	1	0	0
10436676188	169	Deceased	Deceased		1			0	0	0	0	0	0	0	0	0	0	0	0	0	1	0	0					0	0	0	0	0	0	0	0
10601743803	217	Deceased	Deceased		<30 days			0	0	0	0	0	0	0	0	0	0	1	0	0	0	0	0					0	0	0	0	0	0	0	0
10608117464	280	Other	Sold		<1 year	OwnerRequest		0	0	0	0	0	0	0	0	0	0	0	0	0	0	0	0					0	0	0	0	0	0	0	0
10594232921	413	Retired	Retired	Not Specified	.	Not Specified		0	0	0	0	0	0	0	0	0	0	0	0	0	0	0	0					0	0	0	0	0	0	0	0
10601459412	382		Other		.			0	0	0	0	0	0	0	0	0	0	0	0	0	0	0	0					0	0	0	0	0	0	0	0
10437015546	282	Retired	Retired	EquestrianPleasure	3	TempBehaviour	Yes	0	0	0	0	0	0	0	0	0	0	0	0	0	0	0	0					0	0	0	0	0	1	0	0
10436713470	311	Retired	Retired	EquestrianPleasure	3	Other	Yes	0	0	0	0	0	0	0	0	0	0	0	0	0	0	0	0					0	0	0	0	0	1	0	0
10594405051	361	Deceased	Deceased		Not stated			0	1	0	0	0	0	0	0	0	0	0	0	0	0	0	0					0	0	0	0	0	0	0	0
10511677711	260	RaceTrain	RaceTrain		.			0	0	0	0	0	0	0	0	0	0	0	0	0	0	0	0					0	0	0	0	0	0	0	0
10502404565	60	ASBMareStallion	ASBMareStallion		4	InjIll	Yes	0	0	0	0	0	0	0	0	0	0	0	0	0	0	0	0			Congenital		0	0	0	0	0	0	0	0
10438859466	119	Spelling	Spelling		.			0	0	0	0	0	0	0	0	0	0	0	0	0	0	0	0		Mature			0	0	0	0	0	0	0	0
10517033347	153	Retired	Retired	Companion	2	OwnerRequest	Yes	0	0	0	0	0	0	0	0	0	0	0	0	0	0	0	0					0	0	0	0	0	0	0	0
10437330321	178	RaceTrain	RaceTrain		.			0	0	0	0	0	0	0	0	0	0	0	0	0	0	0	0					0	0	0	0	0	0	0	0
10583214978	389	Retired	Retired	Not Specified	1	OwnerRequest		0	0	0	0	0	0	0	0	0	0	0	0	0	0	0	0					0	0	0	0	0	0	0	0
10436578117	446	Deceased	Deceased		3			1	0	0	0	0	0	0	0	0	0	0	0	0	0	0	1					0	0	0	0	0	0	0	0
10560398361	101	Deceased	Deceased		<30 days			0	0	0	0	0	0	0	0	0	1	0	0	0	0	0	0					0	0	0	0	0	0	0	0
10436584719	164	Deceased	Deceased		2			0	1	0	0	0	0	0	0	0	0	0	0	0	0	0	0					0	0	0	0	0	0	0	0
10436583542	209	Retired	Retired	EquestrianPleasure	2	TempBehaviour		0	0	0	0	0	0	0	0	0	0	0	0	0	0	0	0					0	0	0	0	0	1	0	0
10589073225	444	Retired	Retired	BroodmareNonTB	.	InjIll		0	0	0	0	0	0	0	0	0	0	0	0	0	0	0	0				Congenital	0	0	0	0	0	0	0	0
10442328493	3	Other	Other		.			0	0	0	0	0	0	0	0	0	0	0	0	0	0	0	0					0	0	0	0	0	0	0	0
10500139417	43	RaceTrain	RaceTrain		.			0	0	0	0	0	0	0	0	0	0	0	0	0	0	0	0					0	0	0	0	0	0	0	0
10511620435	418	RaceTrain	RaceTrain		.			0	0	0	0	0	0	0	0	0	0	0	0	0	0	0	0					0	0	0	0	0	0	0	0
10516961213	150	RaceTrain	RaceTrain		.			0	0	0	0	0	0	0	0	0	0	0	0	0	0	0	0					0	0	0	0	0	0	0	0
10594569358	336	Deceased	Deceased		1-12 months			0	1	0	0	0	0	0	0	0	0	0	0	0	0	0	0					0	0	0	0	0	0	0	0
10471528679	339	RaceTrain	RaceTrain		.			0	0	0	0	0	0	0	0	0	0	0	0	0	0	0	0					0	0	0	0	0	0	0	0
10594563131	340	Other	Other		.			0	0	0	0	0	0	0	0	0	0	0	0	0	0	0	0					0	0	0	0	0	0	0	0
10521517664	141	Sold	Sold		<1 year	OwnerRequest		0	0	0	0	0	0	0	0	0	0	0	0	0	0	0	0					0	0	0	0	0	0	0	0
10511657700	168	RaceTrain	RaceTrain		.			0	0	0	0	0	0	0	0	0	0	0	0	0	0	0	0					0	0	0	0	0	0	0	0
10439198450	235	Deceased	Deceased		<30 days			0	0	0	0	0	0	0	0	1	0	0	0	0	0	0	0					0	0	0	0	0	0	0	0
10439282804	396	Other	Sold		1	OwnerRequest		0	0	0	0	0	0	0	0	0	0	0	0	0	0	0	0					0	0	0	0	0	0	0	0
10607755869	438	Sold	Sold		1	OwnerRequest		0	0	0	0	0	0	0	0	0	0	0	0	0	0	0	0					0	0	0	0	0	0	0	0
10480795523	201	Deceased	Deceased		<30 days			0	0	0	0	0	0	0	0	0	1	0	0	0	0	0	0					0	0	0	0	0	0	0	0
10509004511	259	Retired	Retired	EquestrianPleasure	3	PoorSlow	Yes	0	0	0	0	0	0	0	0	0	0	0	0	0	0	0	0					0	0	0	0	0	1	0	0
10570408898	170	RaceTrain	RaceTrain		.			0	0	0	0	0	0	0	0	0	0	0	0	0	0	0	0					0	0	0	0	0	0	0	0
10511635461	142	RaceTrain	RaceTrain		.			0	0	0	0	0	0	0	0	0	0	0	0	0	0	0	0					0	0	0	0	0	0	0	0
10438748282	268	Deceased	Deceased		1-12 months			0	0	0	0	0	0	1	0	0	0	0	0	0	0	0	0					0	0	0	0	0	0	0	0
10516801237	139	Retired	Retired	Companion	3	InjIll	Yes	0	0	0	0	0	0	0	0	0	0	0	0	0	0	0	0				Do not know	0	0	0	0	0	0	0	0
10570368898	330	Deceased	Deceased		1-12 months			0	0	0	0	0	0	0	0	0	0	0	1	0	0	0	0					0	0	0	0	0	0	0	0
10502768596	93	Deceased	Deceased		<30 days			0	0	0	0	0	0	1	0	0	0	0	0	0	0	0	0					0	0	0	0	0	0	0	0
10436633013	325	Other	Other		.			0	0	0	0	0	0	0	0	0	0	0	0	0	0	0	0					0	0	0	0	0	0	0	0
10469268365	16	Deceased	Deceased		3			0	1	0	0	0	0	0	0	0	0	0	0	0	0	0	1					0	0	0	0	0	0	0	0
10436734959	23	Other	Sold		1	OwnerRequest		0	0	0	0	0	0	0	0	0	0	0	0	0	0	0	0					0	0	0	0	0	0	0	0
10436673645	69	Other	Sold		1	OwnerRequest		0	0	0	0	0	0	0	0	0	0	0	0	0	0	0	0					0	0	0	0	0	0	0	0
10531763822	199	Spelling	Spelling		.			0	0	0	0	0	0	0	0	0	0	0	0	0	0	0	0	Surgery				0	0	0	0	0	0	0	0
10604986043	427	ASBMareStallion	ASBMareStallion		.	Not Specified		0	0	0	0	0	0	0	0	0	0	0	0	0	0	0	0					0	0	0	0	0	0	0	0
10439195915	112	ASBMareStallion	ASBMareStallion		.	Not Specified		0	0	0	0	0	0	0	0	0	0	0	0	0	0	0	0					0	0	0	0	0	0	0	0
10439182706	112	Deceased	Deceased		1-12 months			0	0	0	0	0	1	0	0	0	0	0	0	0	0	0	0					0	0	0	0	0	0	0	0
10439192143	112	Deceased	Deceased		1			0	1	0	0	0	0	0	0	0	0	0	0	0	0	0	0					0	0	0	0	0	0	0	0
10439199620	112	Deceased	Deceased		<30 days			0	0	0	0	0	0	0	0	0	1	0	0	0	0	0	0					0	0	0	0	0	0	0	0
10436599813	354	Deceased	Deceased		1			0	1	0	0	0	0	0	0	0	0	0	0	0	0	0	0					0	0	0	0	0	0	0	0
10604486691	347	Deceased	Deceased		<30 days			0	0	0	0	0	0	1	0	0	0	0	0	0	0	0	0					0	0	0	0	0	0	0	0
10436683025	39	Deceased	Deceased		1-12 months			0	0	0	0	0	1	0	0	0	0	0	0	0	0	0	0					0	0	0	0	0	0	0	0
10601770436	223	RaceTrain	RaceTrain		.			0	0	0	0	0	0	0	0	0	0	0	0	0	0	0	0					0	0	0	0	0	0	0	0
10516864315	145	Deceased	Deceased		<30 days			0	0	0	0	0	0	0	0	0	0	0	0	1	0	0	0					0	0	0	0	0	0	0	0
10511584991	186	RaceTrain	RaceTrain		.			0	0	0	0	0	0	0	0	0	0	0	0	0	0	0	0					0	0	0	0	0	0	0	0
10436655653	104	RaceTrain	RaceTrain		.			0	0	0	0	0	0	0	0	0	0	0	0	0	0	0	0					0	0	0	0	0	0	0	0
10497434704	108	Sold	Sold		1	OwnerRequest		0	0	0	0	0	0	0	0	0	0	0	0	0	0	0	0					0	0	0	0	0	0	0	0
10436648591	77	Spelling	Spelling		.			0	0	0	0	0	0	0	0	0	0	0	0	0	0	0	0		Behavorial			0	0	0	0	0	0	0	0
10607966467	173	Other	Other		.			0	0	0	0	0	0	0	0	0	0	0	0	0	0	0	0					0	0	0	0	0	0	0	0
10506988972	270	Sold	Sold		3	OwnerRequest		0	0	0	0	0	0	0	0	0	0	0	0	0	0	0	0					0	0	0	0	0	0	0	0
10494958672	61	Retired	Retired	EquestrianPleasure	2	OwnerRequest	Yes	0	0	0	0	0	0	0	0	0	0	0	0	0	0	0	0					0	1	0	0	0	0	0	0
10439301833	175	RaceTrain	RaceTrain		.			0	0	0	0	0	0	0	0	0	0	0	0	0	0	0	0					0	0	0	0	0	0	0	0
10440345602	257	Spelling	Spelling		.			0	0	0	0	0	0	0	0	0	0	0	0	0	0	0	0		Financial			0	0	0	0	0	0	0	0
10536100890	175	Deceased	Deceased		1-12 months			0	0	0	0	0	0	0	0	0	0	0	0	0	1	0	0					0	0	0	0	0	0	0	0
10500078408	28	Retired	Retired	Companion	3	InjIll	Yes	0	0	0	0	0	0	0	0	0	0	0	0	0	0	0	0				Other	0	0	0	0	0	0	0	0
10607839310	261	Other	Sold		.	OwnerRequest		0	0	0	0	0	0	0	0	0	0	0	0	0	0	0	0					0	0	0	0	0	0	0	0
10469253945	487	Deceased	Deceased		1-12 months			0	0	0	0	0	0	1	0	0	0	0	0	0	0	0	0					0	0	0	0	0	0	0	0
10436812402	131	Deceased	Deceased		1-12 months			1	0	0	0	0	0	0	0	0	0	0	1	0	0	0	0					0	0	0	0	0	0	0	0
10521626027	205	Spelling	Spelling		.			0	0	0	0	0	0	0	0	0	0	0	0	0	0	0	0		Mature			0	0	0	0	0	0	0	0
10436811283	131	RaceTrain	RaceTrain		.			0	0	0	0	0	0	0	0	0	0	0	0	0	0	0	0					0	0	0	0	0	0	0	0
10601860401	317	Deceased	Deceased		1			0	1	0	0	0	0	0	0	0	0	0	0	0	0	0	0					0	0	0	0	0	0	0	0
10436833645	131	Other	Sold		<1 year	OwnerRequest		0	0	0	0	0	0	0	0	0	0	0	0	0	0	0	0					0	0	0	0	0	0	0	0
10500062774	40	RaceTrain	RaceTrain		.			0	0	0	0	0	0	0	0	0	0	0	0	0	0	0	0					0	0	0	0	0	0	0	0
10511650183	326	RaceTrain	RaceTrain		.			0	0	0	0	0	0	0	0	0	0	0	0	0	0	0	0					0	0	0	0	0	0	0	0
10588840146	110	Other	Other		.			0	0	0	0	0	0	0	0	0	0	0	0	0	0	0	0					0	0	0	0	0	0	0	0
10601849730	308	Deceased	Deceased		1-12 months			0	0	0	0	0	1	0	0	0	0	0	0	0	0	0	0					0	0	0	0	0	0	0	0
10607850433	30	Deceased	Deceased		1-12 months			0	0	0	0	0	0	0	0	0	0	0	1	0	0	0	0					0	0	0	0	0	0	0	0
10436578062	224	Spelling	Spelling		.			0	0	0	0	0	0	0	0	0	0	0	0	0	0	0	0		Mature			0	0	0	0	0	0	0	0
10443973782	381	RaceTrain	RaceTrain		.			0	0	0	0	0	0	0	0	0	0	0	0	0	0	0	0					0	0	0	0	0	0	0	0
10511597871	333	RaceTrain	RaceTrain		.			0	0	0	0	0	0	0	0	0	0	0	0	0	0	0	0					0	0	0	0	0	0	0	0
10511594478	314	RaceTrain	RaceTrain		.			0	0	0	0	0	0	0	0	0	0	0	0	0	0	0	0					0	0	0	0	0	0	0	0
10601875931	333	Retired	Retired	Companion	1	InjIll	Yes	0	0	0	0	0	0	0	0	0	0	0	0	0	0	0	0				Tendon	0	0	0	0	0	0	0	0
10443973652	381	RaceTrain	RaceTrain		.			0	0	0	0	0	0	0	0	0	0	0	0	0	0	0	0					0	0	0	0	0	0	0	0
10444756879	371	Deceased	Deceased		2			0	0	0	0	0	0	0	0	0	0	0	0	1	0	0	0					0	0	0	0	0	0	0	0
10541343495	489	Sold	Sold		3	PoorSlow	Yes	0	0	0	0	0	0	0	0	0	0	0	0	0	0	0	0					0	0	0	0	0	0	0	0
10594432214	357	Other	Other		.			0	0	0	0	0	0	0	0	0	0	0	0	0	0	0	0					0	0	0	0	0	0	0	0
10511575538	143	RaceTrain	RaceTrain		.			0	0	0	0	0	0	0	0	0	0	0	0	0	0	0	0					0	0	0	0	0	0	0	0
10436607161	399	Deceased	Deceased		1-12 months			0	1	0	0	0	0	0	0	0	0	0	0	0	0	0	0					0	0	0	0	0	0	0	0
10607790440	215	Deceased	Deceased		2			0	0	0	0	0	0	1	0	0	0	0	0	0	0	0	0					0	0	0	0	0	0	0	0
10436612705	102	Deceased	Deceased		Not stated			0	0	0	0	0	0	0	0	0	0	0	0	0	1	0	0					0	0	0	0	0	0	0	0
10442427150	191	NonStableTrain	NonStableTrain		.			0	0	0	0	0	0	0	0	0	0	0	0	0	0	0	0					0	0	0	0	0	0	0	0
10544140847	480	Deceased	Deceased		<30 days			0	0	0	0	0	0	0	0	0	1	0	0	0	0	0	0					0	0	0	0	0	0	0	0
10544177291	480	Deceased	Deceased		1			0	0	0	0	0	0	0	0	1	0	0	0	0	0	0	0					0	0	0	0	0	0	0	0
10500030770	34	RaceTrain	RaceTrain		.			0	0	0	0	0	0	0	0	0	0	0	0	0	0	0	0					0	0	0	0	0	0	0	0
10436676405	90	NonStableTrain	NonStableTrain		.			0	0	0	0	0	0	0	0	0	0	0	0	0	0	0	0					0	0	0	0	0	0	0	0
10438144235	243	Deceased	Deceased		<30 days			0	0	0	0	0	0	0	0	0	0	0	0	0	1	0	0					0	0	0	0	0	0	0	0
10500033034	34	Sold	Sold		3	TempBehaviour	Yes	0	0	0	0	0	0	0	0	0	0	0	0	0	0	0	0					0	0	0	0	0	0	0	0
10588861767	509	Deceased	Deceased		<30 days			0	0	0	0	0	0	1	0	0	0	0	0	0	0	0	0					0	0	0	0	0	0	0	0
10601862498	321	Deceased	Deceased		Not stated			0	0	0	0	0	0	0	0	0	0	0	0	0	1	0	0					0	0	0	0	0	0	0	0
10437586282	420	Other	Retired	Companion	.	InjIll		0	0	0	0	0	0	0	0	0	0	0	0	0	0	0	0				Congenital	0	0	0	0	0	0	0	0
10601440975	233	Deceased	Deceased		1-12 months			0	0	0	0	0	0	1	0	0	0	0	0	0	0	0	0					0	0	0	0	0	0	0	0
10436685215	13	Deceased	Deceased		1			0	1	0	0	0	0	0	0	0	0	0	0	0	0	0	0					0	0	0	0	0	0	0	0
10544241943	479	Retired	Retired	EquestrianPleasure	3	InjIll	Yes	0	0	0	0	0	0	0	0	0	0	0	0	0	0	0	0				Tendon	0	0	0	0	0	1	0	0
10437055650	272	Deceased	Deceased		3			1	0	0	0	0	0	0	0	0	0	0	0	0	0	0	0					0	0	0	0	0	0	0	0
10509156897	195	Other	Other		.			0	0	0	0	0	0	0	0	0	0	0	0	0	0	0	0					0	0	0	0	0	0	0	0
10589008518	458	Other	Sold		<1 year	OwnerRequest		0	0	0	0	0	0	0	0	0	0	0	0	0	0	0	0					0	0	0	0	0	0	0	0
10450916351	316	Other	Sold		<1 year	OwnerRequest		0	0	0	0	0	0	0	0	0	0	0	0	0	0	0	0					0	0	0	0	0	0	0	0
10573252222	293	Other	Sold		.	OwnerRequest		0	0	0	0	0	0	0	0	0	0	0	0	0	0	0	0					0	0	0	0	0	0	0	0
10437877846	236	Retired	Retired	EquestrianPleasure	3	PoorSlow	Yes	0	0	0	0	0	0	0	0	0	0	0	0	0	0	0	0					1	0	0	0	0	1	0	0
10506127853	285	Deceased	Deceased		<30 days			0	0	0	0	0	0	0	0	0	0	0	1	0	0	0	0					0	0	0	0	0	0	0	0
10608106661	342	RaceTrain	RaceTrain		.			0	0	0	0	0	0	0	0	0	0	0	0	0	0	0	0					0	0	0	0	0	0	0	0
10446143212	25	Deceased	Deceased		1			1	0	0	0	0	0	1	0	0	0	0	1	0	0	0	0					0	0	0	0	0	0	0	0
10436692267	105	RaceTrain	RaceTrain		.			0	0	0	0	0	0	0	0	0	0	0	0	0	0	0	0					0	0	0	0	0	0	0	0
10502710472	91	Other	Other		.			0	0	0	0	0	0	0	0	0	0	0	0	0	0	0	0					0	0	0	0	0	0	0	0
10557601140	14	Retired	Retired	EquestrianPleasure	3	PoorSlow	Yes	0	0	0	0	0	0	0	0	0	0	0	0	0	0	0	0					0	0	0	1	0	0	0	0
10438189861	83	Deceased	Deceased		1			1	0	0	0	0	0	0	0	0	0	0	1	0	0	0	0					0	0	0	0	0	0	0	0
10437969246	286	Spelling	Spelling		.			0	0	0	0	0	0	0	0	0	0	0	0	0	0	0	0	Trauma				0	0	0	0	0	0	0	0
10500167643	49	Other	Sold		In Utero	Not Specified		0	0	0	0	0	0	0	0	0	0	0	0	0	0	0	0					0	0	0	0	0	0	0	0
10500164040	49	Other	Other		.			0	0	0	0	0	0	0	0	0	0	0	0	0	0	0	0					0	0	0	0	0	0	0	0
10439189764	112	Retired	Retired	Companion	4	PoorSlow	Yes	0	0	0	0	0	0	0	0	0	0	0	0	0	0	0	0					0	0	0	0	0	0	0	0
10439177826	112	Deceased	Deceased		1			0	0	0	0	0	0	0	0	0	0	0	0	0	1	0	0					0	0	0	0	0	0	0	0
10439201170	112	ASBMareStallion	ASBMareStallion		3	OwnerRequest		0	0	0	0	0	0	0	0	0	0	0	0	0	0	0	0					0	0	0	0	0	0	0	0
10439445027	404	Sold	Sold		2	PoorSlow	Yes	0	0	0	0	0	0	0	0	0	0	0	0	0	0	0	0					0	0	0	0	0	0	0	0
10437287208	453	Spelling	Spelling		.			0	0	0	0	0	0	0	0	0	0	0	0	0	0	0	0		Rest from training			0	0	0	0	0	0	0	0
10511678792	274	RaceTrain	RaceTrain		.			0	0	0	0	0	0	0	0	0	0	0	0	0	0	0	0					0	0	0	0	0	0	0	0
10560389589	101	Deceased	Deceased		2			0	1	0	0	0	0	0	0	0	0	0	0	0	0	0	1					0	0	0	0	0	0	0	0
10453215981	176	Other	Deceased		Not stated			0	0	0	0	0	0	0	0	0	0	0	0	0	1	0	0					0	0	0	0	0	0	0	0
10608047518	355	Deceased	Deceased		2			0	0	0	0	0	0	0	0	0	0	0	1	0	0	0	0					0	0	0	0	0	0	0	0
10436577032	358	RaceTrain	RaceTrain		.			0	0	0	0	0	0	0	0	0	0	0	0	0	0	0	0					0	0	0	0	0	0	0	0
10506921297	230	Deceased	Deceased		1			1	0	0	0	0	0	0	0	0	0	0	0	0	0	0	0					0	0	0	0	0	0	0	0
10604622421	379	Other	Other		.			0	0	0	0	0	0	0	0	0	0	0	0	0	0	0	0					0	0	0	0	0	0	0	0
10436844848	73	Sold	Sold		.	Not Specified		0	0	0	0	0	0	0	0	0	0	0	0	0	0	0	0					0	0	0	0	0	0	0	0
10560181593	174	Retired	Retired	EquestrianPleasure	.	OwnerRequest	Yes	0	0	0	0	0	0	0	0	0	0	0	0	0	0	0	0					0	0	0	1	0	0	0	0
10570352248	330	ASBMareStallion	ASBMareStallion		3	InjIll	Yes	0	0	0	0	0	0	0	0	0	0	0	0	0	0	0	0			InterLameness		0	0	0	0	0	0	0	0
10541376456	490	Other	Other		.			0	0	0	0	0	0	0	0	0	0	0	0	0	0	0	0					0	0	0	0	0	0	0	0
10572887352	190	Deceased	Deceased		1			0	1	0	0	0	0	0	0	0	0	0	0	0	0	0	0					0	0	0	0	0	0	0	0
10517189673	163	Retired	Retired	Not Specified	4	OwnerRequest		0	0	0	0	0	0	0	0	0	0	0	0	0	0	0	0					0	0	0	0	0	0	0	0
10507208403	292	RaceTrain	RaceTrain		.			0	0	0	0	0	0	0	0	0	0	0	0	0	0	0	0					0	0	0	0	0	0	0	0
10500018577	33	Sold	Sold		1	OwnerRequest		0	0	0	0	0	0	0	0	0	0	0	0	0	0	0	0					0	0	0	0	0	0	0	0
10437888003	140	Deceased	Deceased		Not stated			0	1	0	0	0	0	0	0	0	0	0	0	0	0	0	0					0	0	0	0	0	0	0	0
10441537240	107	Sold	Sold		.	Not Specified		0	0	0	0	0	0	0	0	0	0	0	0	0	0	0	0					0	0	0	0	0	0	0	0
10560084054	144	RaceTrain	RaceTrain		.			0	0	0	0	0	0	0	0	0	0	0	0	0	0	0	0					0	0	0	0	0	0	0	0
10601799432	254	RaceTrain	RaceTrain		.			0	0	0	0	0	0	0	0	0	0	0	0	0	0	0	0					0	0	0	0	0	0	0	0
10567737398	307	Deceased	Deceased		1			0	0	0	0	0	0	0	0	0	0	0	0	0	1	0	0					0	0	0	0	0	0	0	0
10608015783	307	Deceased	Deceased		<30 days			0	0	0	0	0	0	0	0	0	0	0	0	0	0	1	0					0	0	0	0	0	0	0	0
10436748541	95	Spelling	Spelling		.			0	0	0	0	0	0	0	0	0	0	0	0	0	0	0	0	Tendon				0	0	0	0	0	0	0	0
10511724948	323	RaceTrain	RaceTrain		.			0	0	0	0	0	0	0	0	0	0	0	0	0	0	0	0					0	0	0	0	0	0	0	0
10436602769	116	Retired	Retired	Not Specified	4	InjIll		0	0	0	0	0	0	0	0	0	0	0	0	0	0	0	0				Other	0	0	0	0	0	0	0	0
10521536291	192	Deceased	Deceased		1-12 months			0	0	0	1	0	0	0	0	0	0	0	0	0	0	0	0					0	0	0	0	0	0	0	0
10607915280	79	Other	Other		.			0	0	0	0	0	0	0	0	0	0	0	0	0	0	0	0					0	0	0	0	0	0	0	0
10436581451	393	Deceased	Deceased		1			0	0	0	0	0	0	0	0	0	0	0	0	0	1	0	0					0	0	0	0	0	0	0	0
10541053916	439	Sold	Sold		1	OwnerRequest		0	0	0	0	0	0	0	0	0	0	0	0	0	0	0	0					0	0	0	0	0	0	0	0
10514553430	129	Sold	Sold		1	OwnerRequest		0	0	0	0	0	0	0	0	0	0	0	0	0	0	0	0					0	0	0	0	0	0	0	0
10445857362	216	Retired	Retired	Not Specified	2	InjIll		0	0	0	0	0	0	0	0	0	0	0	0	0	0	0	0				Congenital	0	0	0	0	0	0	0	0
10437923008	81	Deceased	Deceased		Not stated			1	1	0	0	0	0	0	0	0	0	0	0	0	0	0	0					0	0	0	0	0	0	0	0
10511639773	273	RaceTrain	RaceTrain		.			0	0	0	0	0	0	0	0	0	0	0	0	0	0	0	0					0	0	0	0	0	0	0	0
10506930658	237	Deceased	Deceased		<30 days			0	0	0	0	0	0	1	0	0	0	0	0	0	0	0	0					0	0	0	0	0	0	0	0
10436829454	131	Other	Sold		<1 year	OwnerRequest		0	0	0	0	0	0	0	0	0	0	0	0	0	0	0	0					0	0	0	0	0	0	0	0
10610385554	388	Deceased	Deceased		1			0	0	0	0	0	0	0	0	0	0	0	0	0	1	0	1					0	0	0	0	0	0	0	0
10436824843	131	Deceased	Deceased		1-12 months			0	0	0	0	0	0	0	0	0	0	0	0	0	1	0	0					0	0	0	0	0	0	0	0
10502722651	92	Deceased	Deceased		3			0	0	0	0	0	0	0	0	0	0	1	0	0	0	0	0					0	0	0	0	0	0	0	0
10526512383	208	Sold	Sold		1	OwnerRequest		0	0	0	0	0	0	0	0	0	0	0	0	0	0	0	0					0	0	0	0	0	0	0	0
10511654290	459	RaceTrain	RaceTrain		.			0	0	0	0	0	0	0	0	0	0	0	0	0	0	0	0					0	0	0	0	0	0	0	0
10559988509	123	Other	Other		.			0	0	0	0	0	0	0	0	0	0	0	0	0	0	0	0					0	0	0	0	0	0	0	0
10443058863	245	Deceased	Deceased		1-12 months			0	0	0	0	0	0	0	0	0	0	0	0	0	1	0	0					0	0	0	0	0	0	0	0
10506957757	160	Retired	Retired	EquestrianPleasure	3	PoorSlow	Yes	0	0	0	0	0	0	0	0	0	0	0	0	0	0	0	0					0	0	0	0	0	1	0	0
10436808742	56	Other	Other		.			0	0	0	0	0	0	0	0	0	0	0	0	0	0	0	0					0	0	0	0	0	0	0	0
10608025209	313	Retired	Retired	Companion	1	InjIll		0	0	0	0	0	0	0	0	0	0	0	0	0	0	0	0				Trauma	0	0	0	0	0	0	0	0
10573126506	244	Deceased	Deceased		1			1	1	0	0	0	0	0	0	0	0	0	0	0	0	0	0					0	0	0	0	0	0	0	0
10439065429	460	Deceased	Deceased		<30 days			0	0	0	0	0	0	1	0	0	0	0	0	0	0	0	0					0	0	0	0	0	0	0	0
10557695195	76	RaceTrain	RaceTrain		.			0	0	0	0	0	0	0	0	0	0	0	0	0	0	0	0					0	0	0	0	0	0	0	0
10511659530	189	RaceTrain	RaceTrain		.			0	0	0	0	0	0	0	0	0	0	0	0	0	0	0	0					0	0	0	0	0	0	0	0
10436585595	53	NonStableTrain	NonStableTrain		.			0	0	0	0	0	0	0	0	0	0	0	0	0	0	0	0					0	0	0	0	0	0	0	0
10604591300	372	Deceased	Deceased		<30 days			0	0	0	0	0	0	0	0	0	0	0	0	0	1	0	0					0	0	0	0	0	0	0	0
10446034076	320	Deceased	Deceased		1			0	0	0	0	0	1	0	0	0	0	0	0	0	0	0	0					0	0	0	0	0	0	0	0
10607893702	38	Deceased	Deceased		1-12 months			0	0	0	0	0	0	0	0	0	0	0	0	1	0	0	0					0	0	0	0	0	0	0	0
10438932419	66	Deceased	Deceased		3			0	0	0	1	0	0	0	0	0	0	0	0	0	0	0	0					0	0	0	0	0	0	0	0
10511568788	17	RaceTrain	RaceTrain		.			0	0	0	0	0	0	0	0	0	0	0	0	0	0	0	0					0	0	0	0	0	0	0	0
10437266137	99	Deceased	Deceased		1			0	0	0	0	0	0	0	0	0	0	0	0	1	0	0	0					0	0	0	0	0	0	0	0
10480689686	71	Spelling	Spelling		.			0	0	0	0	0	0	0	0	0	0	0	0	0	0	0	0	Frac+Tendon				0	0	0	0	0	0	0	0
10541022524	436	RaceTrain	RaceTrain		.			0	0	0	0	0	0	0	0	0	0	0	0	0	0	0	0					0	0	0	0	0	0	0	0
10506906336	188	Other	Sold		.	OwnerRequest		0	0	0	0	0	0	0	0	0	0	0	0	0	0	0	0					0	0	0	0	0	0	0	0
10523817392	184	Sold	Sold		1	OwnerRequest		0	0	0	0	0	0	0	0	0	0	0	0	0	0	0	0					0	0	0	0	0	0	0	0
10538167893	415	Deceased	Deceased		1-12 months			0	0	0	0	0	0	0	0	0	0	0	1	0	0	0	0					0	0	0	0	0	0	0	0
10436654454	445	Deceased	Deceased		1			0	1	0	0	0	0	0	0	0	0	0	0	0	0	0	0					0	0	0	0	0	0	0	0
10605008861	386	Deceased	Deceased		1-12 months			0	0	0	0	0	1	0	0	0	0	0	0	0	0	0	0					0	0	0	0	0	0	0	0
10437351499	475	Other	Sold		<1 year	OwnerRequest		0	0	0	0	0	0	0	0	0	0	0	0	0	0	0	0					0	0	0	0	0	0	0	0
10436580085	59	Deceased	Deceased		<30 days			0	0	0	0	0	1	0	0	0	0	0	0	0	0	0	0					0	0	0	0	0	0	0	0
10436587004	377	Other	Deceased		<30 days			0	0	0	0	0	0	0	0	0	0	0	0	0	1	0	0					0	0	0	0	0	0	0	0
10440398101	210	Deceased	Deceased		<30 days			0	1	0	0	0	0	0	0	0	0	0	0	0	0	0	0					0	0	0	0	0	0	0	0
10541311658	476	RaceTrain	RaceTrain		.			0	0	0	0	0	0	0	0	0	0	0	0	0	0	0	0					0	0	0	0	0	0	0	0
10439059989	460	Deceased	Deceased		1			0	1	0	0	0	0	0	0	0	0	0	0	0	0	0	1					0	0	0	0	0	0	0	0
10601481583	310	Other	Other		.			0	0	0	0	0	0	0	0	0	0	0	0	0	0	0	0					0	0	0	0	0	0	0	0
10588954326	482	Other	Other		.			0	0	0	0	0	0	0	0	0	0	0	0	0	0	0	0					0	0	0	0	0	0	0	0
10444077877	229	RaceTrain	RaceTrain		.			0	0	0	0	0	0	0	0	0	0	0	0	0	0	0	0					0	0	0	0	0	0	0	0
10494944519	54	Deceased	Deceased		1			0	0	0	0	0	1	0	0	0	0	0	0	0	0	0	0					0	0	0	0	0	0	0	0
10494935367	54	Spelling	Spelling		.			0	0	0	0	0	0	0	0	0	0	0	0	0	0	0	0		Mature			0	0	0	0	0	0	0	0
10604832894	374	Spelling	Spelling		.			0	0	0	0	0	0	0	0	0	0	0	0	0	0	0	0	Shin sore				0	0	0	0	0	0	0	0
10538080910	331	RaceTrain	RaceTrain		.			0	0	0	0	0	0	0	0	0	0	0	0	0	0	0	0					0	0	0	0	0	0	0	0
10494866063	37	Other	Other		.			0	0	0	0	0	0	0	0	0	0	0	0	0	0	0	0					0	0	0	0	0	0	0	0
10436799541	29	Other	Other		.			0	0	0	0	0	0	0	0	0	0	0	0	0	0	0	0					0	0	0	0	0	0	0	0
10573142692	296	Other	Sold		<1 year	OwnerRequest		0	0	0	0	0	0	0	0	0	0	0	0	0	0	0	0					0	0	0	0	0	0	0	0
10436628546	231	NonStableTrain	NonStableTrain		.			0	0	0	0	0	0	0	0	0	0	0	0	0	0	0	0					0	0	0	0	0	0	0	0
10605006912	386	Retired	Retired	Not Specified	1-12 months	InjIll		0	0	0	0	0	0	0	0	0	0	0	0	0	0	0	0				Fracture	0	0	0	0	0	0	0	0
10538090252	332	Retired	Retired	EquestrianPleasure	.	TempBehaviour		0	0	0	0	0	0	0	0	0	0	0	0	0	0	0	0					0	0	0	1	0	0	0	0
10438257654	350	Spelling	Spelling		.			0	0	0	0	0	0	0	0	0	0	0	0	0	0	0	0		Behavorial			0	0	0	0	0	0	0	0
10583282471	448	Other	Other		.			0	0	0	0	0	0	0	0	0	0	0	0	0	0	0	0					0	0	0	0	0	0	0	0
10608117830	280	Other	Sold		<1 year	OwnerRequest		0	0	0	0	0	0	0	0	0	0	0	0	0	0	0	0					0	0	0	0	0	0	0	0
10439183727	235	Retired	Retired	EquestrianPleasure	3	PoorSlow	Yes	0	0	0	0	0	0	0	0	0	0	0	0	0	0	0	0					0	0	0	0	0	1	0	0
10439169902	112	Deceased	Deceased		1-12 months			0	0	0	0	0	1	0	0	0	0	0	0	0	0	0	0					0	0	0	0	0	0	0	0
10607900801	55	Other	Other		.			0	0	0	0	0	0	0	0	0	0	0	0	0	0	0	0					0	0	0	0	0	0	0	0
10516861058	145	Deceased	Deceased		1-12 months			0	0	0	0	1	0	0	0	0	0	0	0	0	0	0	0					0	0	0	0	0	0	0	0
10497384302	97	Other	Other		.			0	0	0	0	0	0	0	0	0	0	0	0	0	0	0	0					0	0	0	0	0	0	0	0
10562730818	212	Deceased	Deceased		<30 days			0	0	0	0	0	0	1	0	0	0	0	0	0	0	0	0					0	0	0	0	0	0	0	0
10538046904	322	Retired	Retired	Companion	.	FinancialPersonal		0	0	0	0	0	0	0	0	0	0	0	0	0	0	0	0					0	0	0	0	0	0	0	0
10517089463	158	Deceased	Deceased		2			0	0	0	0	0	0	0	1	0	0	0	0	0	0	0	0					0	0	0	0	0	0	0	0
10608121873	96	Other	Other		.			0	0	0	0	0	0	0	0	0	0	0	0	0	0	0	0					0	0	0	0	0	0	0	0
10436580022	426	Deceased	Deceased		4			1	0	0	0	0	0	0	0	0	0	0	0	0	0	0	0					0	0	0	0	0	0	0	0
10436582892	263	Deceased	Deceased		<30 days			0	0	0	0	0	1	0	0	0	0	0	0	0	0	0	0					0	0	0	0	0	0	0	0
10437831250	269	Other	Sold		1	OwnerRequest		0	0	0	0	0	0	0	0	0	0	0	0	0	0	0	0					0	0	0	0	0	0	0	0
10436605044	213	Deceased	Deceased		1-12 months			0	0	0	0	0	0	0	0	0	0	1	0	0	0	0	0					0	0	0	0	0	0	0	0
10436747092	410	Spelling	Spelling		.			0	0	0	0	0	0	0	0	0	0	0	0	0	0	0	0		Rest from training			0	0	0	0	0	0	0	0
10570425761	170	Other	Other		.			0	0	0	0	0	0	0	0	0	0	0	0	0	0	0	0					0	0	0	0	0	0	0	0
10607760538	491	Other	Other		.			0	0	0	0	0	0	0	0	0	0	0	0	0	0	0	0					0	0	0	0	0	0	0	0
10608082341	249	RaceTrain	RaceTrain		.			0	0	0	0	0	0	0	0	0	0	0	0	0	0	0	0					0	0	0	0	0	0	0	0
10502512775	70	RaceTrain	RaceTrain		.			0	0	0	0	0	0	0	0	0	0	0	0	0	0	0	0					0	0	0	0	0	0	0	0
10480670180	348	Sold	Sold		1	OwnerRequest		0	0	0	0	0	0	0	0	0	0	0	0	0	0	0	0					0	0	0	0	0	0	0	0
10511582982	171	RaceTrain	RaceTrain		.			0	0	0	0	0	0	0	0	0	0	0	0	0	0	0	0					0	0	0	0	0	0	0	0
10601813414	402	Deceased	Deceased		1			0	1	0	0	0	0	0	0	0	0	0	0	0	0	0	0					0	0	0	0	0	0	0	0
10450219257	422	Deceased	Deceased		1			0	0	0	0	0	0	0	0	0	0	0	1	0	0	0	0					0	0	0	0	0	0	0	0
10469788943	51	Deceased	Deceased		2			0	0	0	0	0	0	0	0	0	0	0	0	0	1	0	0					0	0	0	0	0	0	0	0
10511638397	202	RaceTrain	RaceTrain		.			0	0	0	0	0	0	0	0	0	0	0	0	0	0	0	0					0	0	0	0	0	0	0	0
10437850653	318	Other	Deceased		<30 days			0	0	0	0	0	0	1	0	0	0	0	0	0	0	0	0					0	0	0	0	0	0	0	0
10440522171	367	Deceased	Deceased		3			1	0	0	0	0	0	0	0	0	0	0	0	0	0	0	1					0	0	0	0	0	0	0	0
10437642423	262	Deceased	Deceased		<30 days			0	0	0	0	0	0	0	0	0	0	0	0	0	1	0	0					0	0	0	0	0	0	0	0
10607856824	68	Retired	Retired	EquestrianPleasure	4	PoorSlow	Yes	0	0	0	0	0	0	0	0	0	0	0	0	0	0	0	0					0	0	0	0	0	1	0	0
10536092590	175	Deceased	Deceased		<30 days			0	0	0	0	0	0	0	0	0	0	1	0	0	0	0	0					0	0	0	0	0	0	0	0
10511656894	425	RaceTrain	RaceTrain		.			0	0	0	0	0	0	0	0	0	0	0	0	0	0	0	0					0	0	0	0	0	0	0	0
10608123716	113	Other	Other		.			0	0	0	0	0	0	0	0	0	0	0	0	0	0	0	0					0	0	0	0	0	0	0	0
10607910369	72	Sold	Sold		.	OwnerRequest		0	0	0	0	0	0	0	0	0	0	0	0	0	0	0	0					0	0	0	0	0	0	0	0
10572577492	477	Deceased	Deceased		1-12 months			0	0	0	0	0	0	0	0	0	0	0	0	0	1	0	0					0	0	0	0	0	0	0	0
10601790383	238	Retired	Retired	EquestrianPleasure	3	InjIll	Yes	0	0	0	0	0	0	0	0	0	0	0	0	0	0	0	0				Trauma	0	0	0	0	0	0	0	1
10588858622	509	Deceased	Deceased		<30 days			0	0	0	1	0	0	0	0	0	0	0	0	0	0	0	0					0	0	0	0	0	0	0	0
10601880104	333	RaceTrain	RaceTrain		.			0	0	0	0	0	0	0	0	0	0	0	0	0	0	0	0					0	0	0	0	0	0	0	0
10601858893	80	Retired	Retired	Not Specified	.	InjIll	Yes	0	0	0	0	0	0	0	0	0	0	0	0	0	0	0	0				Fracture	0	0	0	0	0	0	0	0
10436853010	207	Deceased	Deceased		2			0	0	0	0	0	1	0	0	0	0	0	0	0	0	0	0					0	0	0	0	0	0	0	0
10588855143	509	Deceased	Deceased		<30 days			0	0	0	0	0	0	0	0	0	0	0	1	0	0	0	0					0	0	0	0	0	0	0	0
10567524516	114	Sold	Sold		1	Other		0	0	0	0	0	0	0	0	0	0	0	0	0	0	0	0					0	0	0	0	0	0	0	0
10540997280	407	Retired	Retired	Companion	.	InjIll		0	0	0	0	0	0	0	0	0	0	0	0	0	0	0	0				Tendon	0	0	0	0	0	0	0	0
10497245425	62	Spelling	Spelling		.			0	0	0	0	0	0	0	0	0	0	0	0	0	0	0	0		Mature			0	0	0	0	0	0	0	0
10544343292	466	Other	Retired	Companion	.	InjIll		0	0	0	0	0	0	0	0	0	0	0	0	0	0	0	0				Congenital	0	0	0	0	0	0	0	0
10500150122	49	Deceased	Deceased		1-12 months			0	0	0	0	0	0	0	0	0	0	0	0	0	1	0	0					0	0	0	0	0	0	0	0
10500164469	49	Other	Sold		In Utero	Not Specified		0	0	0	0	0	0	0	0	0	0	0	0	0	0	0	0					0	0	0	0	0	0	0	0
10560431197	228	Sold	Sold		1	OwnerRequest		0	0	0	0	0	0	0	0	0	0	0	0	0	0	0	0					0	0	0	0	0	0	0	0
10560400875	218	Other	Other		.			0	0	0	0	0	0	0	0	0	0	0	0	0	0	0	0					0	0	0	0	0	0	0	0
10521472773	179	Other	Other		.			0	0	0	0	0	0	0	0	0	0	0	0	0	0	0	0					0	0	0	0	0	0	0	0
10607953864	151	Deceased	Deceased		1-12 months			0	0	0	0	0	1	0	0	0	0	0	0	0	0	0	0					0	0	0	0	0	0	0	0
10594395954	421	RaceTrain	RaceTrain		.			0	0	0	0	0	0	0	0	0	0	0	0	0	0	0	0					0	0	0	0	0	0	0	0
10511637311	184	RaceTrain	RaceTrain		.			0	0	0	0	0	0	0	0	0	0	0	0	0	0	0	0					0	0	0	0	0	0	0	0
10544186230	480	ASBMareStallion	ASBMareStallion		.	Not Specified		0	0	0	0	0	0	0	0	0	0	0	0	0	0	0	0					0	0	0	0	0	0	0	0
10601843758	431	Other	Sold		1	OwnerRequest		0	0	0	0	0	0	0	0	0	0	0	0	0	0	0	0					0	0	0	0	0	0	0	0
10540804940	390	Sold	Sold		.	OwnerRequest		0	0	0	0	0	0	0	0	0	0	0	0	0	0	0	0					0	0	0	0	0	0	0	0
10521487119	149	Deceased	Deceased		1-12 months			0	0	0	0	0	0	0	0	0	0	0	0	0	1	0	0					0	0	0	0	0	0	0	0
10605063246	384	Other	Other		.			0	0	0	0	0	0	0	0	0	0	0	0	0	0	0	0					0	0	0	0	0	0	0	0
10573260832	301	Deceased	Deceased		1			0	0	0	0	0	1	0	0	0	0	0	0	0	0	0	0					0	0	0	0	0	0	0	0
10521502392	181	ASBMareStallion	ASBMareStallion		3	OwnerRequest	Yes	0	0	0	0	0	0	0	0	0	0	0	0	0	0	0	0					0	0	0	0	0	0	0	0
10436764423	241	Deceased	Deceased		1-12 months			0	0	0	0	0	0	0	0	0	0	0	0	1	0	0	0					0	0	0	0	0	0	0	0
10438777253	182	RaceTrain	RaceTrain		.			0	0	0	0	0	0	0	0	0	0	0	0	0	0	0	0					0	0	0	0	0	0	0	0
10450916611	316	Deceased	Deceased		1-12 months			0	1	0	0	0	0	0	0	0	0	0	0	1	0	0	0					0	0	0	0	0	0	0	0
10511636228	147	RaceTrain	RaceTrain		.			0	0	0	0	0	0	0	0	0	0	0	0	0	0	0	0					0	0	0	0	0	0	0	0
10601836367	299	Retired	Retired	Not Specified	.	OwnerRequest	Yes	0	0	0	0	0	0	0	0	0	0	0	0	0	0	0	0					0	0	0	0	0	0	0	0
10607629293	121	Retired	Retired	Companion	<30 days	InjIll		0	0	0	0	0	0	0	0	0	0	0	0	0	0	0	0				Tendon	0	0	0	0	0	0	0	0
10589153128	428	Deceased	Deceased		1-12 months			0	0	1	0	0	0	0	0	0	0	0	0	0	0	0	0					0	0	0	0	0	0	0	0
10554327457	503	RaceTrain	RaceTrain		.			0	0	0	0	0	0	0	0	0	0	0	0	0	0	0	0					0	0	0	0	0	0	0	0
10507043931	267	Sold	Sold		1	OwnerRequest		0	0	0	0	0	0	0	0	0	0	0	0	0	0	0	0					0	0	0	0	0	0	0	0
10436719307	75	Deceased	Deceased		3			0	0	0	0	0	0	0	0	0	0	0	0	0	0	1	0					0	0	0	0	0	0	0	0
10594310486	394	Deceased	Deceased		<30 days			0	0	0	0	0	0	1	0	0	0	0	0	0	0	0	0					0	0	0	0	0	0	0	0
10474598147	157	Retired	Retired	EquestrianPleasure	3	PoorSlow	Yes	0	0	0	0	0	0	0	0	0	0	0	0	0	0	0	0					0	0	0	0	1	0	0	0
10437353381	12	Deceased	Deceased		3			0	0	0	0	0	1	0	0	0	0	0	0	0	0	0	0					0	0	0	0	0	0	0	0
10436576093	240	RaceTrain	RaceTrain		.			0	0	0	0	0	0	0	0	0	0	0	0	0	0	0	0					0	0	0	0	0	0	0	0
10607812818	253	Deceased	Deceased		1-12 months			0	0	0	0	0	0	0	0	0	0	0	0	0	1	0	0					0	0	0	0	0	0	0	0
10509141372	111	ASBMareStallion	ASBMareStallion		3	InjIll	Yes	0	0	0	0	0	0	0	0	0	0	0	0	0	0	0	0			Tendon		0	0	0	0	0	0	0	0
10437329732	193	Deceased	Deceased		2			0	0	0	0	0	0	1	0	0	0	0	0	0	0	0	0					0	0	0	0	0	0	0	0
10440564564	122	Deceased	Deceased		2			0	0	0	0	0	0	0	0	0	0	0	0	1	0	0	0					0	0	0	0	0	0	0	0
10605033722	457	Retired	Retired	Companion	.	FinancialPersonal		0	0	0	0	0	0	0	0	0	0	0	0	0	0	0	0					0	0	0	0	0	0	0	0
10605035109	457	Deceased	Deceased		1			0	0	0	0	0	0	0	0	0	0	1	0	0	0	0	0					0	0	0	0	0	0	0	0
10499954346	24	Deceased	Deceased		1-12 months			0	0	0	0	0	0	0	0	0	0	1	0	0	0	0	0					0	0	0	0	0	0	0	0
10560351458	196	Retired	Retired	Companion	4	PoorSlow	Yes	0	0	0	0	0	0	0	0	0	0	0	0	0	0	0	0					0	0	0	0	0	0	0	0
10500225626	48	Sold	Sold		1	OwnerRequest		0	0	0	0	0	0	0	0	0	0	0	0	0	0	0	0					0	0	0	0	0	0	0	0
10439244572	120	Deceased	Deceased		<30 days			0	0	0	0	0	0	0	0	0	1	0	0	0	0	0	0					0	0	0	0	0	0	0	0
10437826057	165	Spelling	Spelling		.			0	0	0	0	0	0	0	0	0	0	0	0	0	0	0	0		Rest from training			0	0	0	0	0	0	0	0
10436719420	287	Deceased	Deceased		3			0	1	0	0	0	0	0	0	0	0	0	0	0	0	0	0					0	0	0	0	0	0	0	0
10436599514	443	Deceased	Deceased		1-12 months			0	0	0	0	0	0	1	0	0	0	0	0	0	0	0	0					0	0	0	0	0	0	0	0
10436597098	306	Other	Sold		1	OwnerRequest		0	0	0	0	0	0	0	0	0	0	0	0	0	0	0	0					0	0	0	0	0	0	0	0
10567477873	106	ASBMareStallion	ASBMareStallion		3	InjIll		0	0	0	0	0	0	0	0	0	0	0	0	0	0	0	0			Congenital		0	0	0	0	0	0	0	0
10436731594	417	Deceased	Deceased		<30 days			0	0	0	0	0	0	0	0	0	1	0	0	0	0	0	0					0	0	0	0	0	0	0	0
10436834339	131	Deceased	Deceased		1-12 months			0	0	0	0	0	0	0	0	0	0	0	0	1	0	0	0					0	0	0	0	0	0	0	0
10436841017	131	Deceased	Deceased		1-12 months			0	0	0	0	0	0	0	0	1	0	0	0	0	0	0	0					0	0	0	0	0	0	0	0
10541006613	429	RaceTrain	RaceTrain		.			0	0	0	0	0	0	0	0	0	0	0	0	0	0	0	0					0	0	0	0	0	0	0	0
10538120657	199	Other	Other		.			0	0	0	0	0	0	0	0	0	0	0	0	0	0	0	0					0	0	0	0	0	0	0	0
10604845508	398	Deceased	Deceased		<30 days			0	0	0	0	0	0	0	0	0	1	0	0	0	0	0	0					0	0	0	0	0	0	0	0
10607685199	183	Deceased	Deceased		1-12 months			0	0	0	0	0	0	0	0	0	0	0	1	0	0	0	0					0	0	0	0	0	0	0	0
10436808402	131	Other	Sold		<1 year	OwnerRequest		0	0	0	0	0	0	0	0	0	0	0	0	0	0	0	0					0	0	0	0	0	0	0	0
10538164771	415	Deceased	Deceased		1-12 months			0	1	0	0	0	0	0	0	0	0	0	0	0	0	0	0					0	0	0	0	0	0	0	0
10601468963	338	Deceased	Deceased		Not stated			0	0	0	0	0	0	0	0	0	0	0	0	0	1	0	0					0	0	0	0	0	0	0	0
10436587340	130	Retired	Retired	EquestrianPleasure	2	OwnerRequest		0	0	0	0	0	0	0	0	0	0	0	0	0	0	0	0					0	0	0	1	0	0	0	0
10514707833	284	Deceased	Deceased		1-12 months			0	0	0	0	0	0	0	0	0	0	1	0	0	0	0	0					0	0	0	0	0	0	0	0
10607725759	256	RaceTrain	RaceTrain		.			0	0	0	0	0	0	0	0	0	0	0	0	0	0	0	0					0	0	0	0	0	0	0	0
10436590210	464	Retired	Retired	EquestrianPleasure	3	TempBehaviour		0	0	0	0	0	0	0	0	0	0	0	0	0	0	0	0					1	0	0	1	1	1	0	0
10573023692	324	Retired	Retired	EquestrianPleasure	1	Other		0	0	0	0	0	0	0	0	0	0	0	0	0	0	0	0					0	0	0	0	0	1	0	0
10605011443	386	Sold	Sold		<1 year	OwnerRequest		0	0	0	0	0	0	0	0	0	0	0	0	0	0	0	0					0	0	0	0	0	0	0	0
10436582252	423	Deceased	Deceased		2			0	0	0	0	0	0	1	0	0	0	0	0	0	0	0	0					0	0	0	0	0	0	0	0
10538091492	332	Sold	Sold		1	OwnerRequest		0	0	0	0	0	0	0	0	0	0	0	0	0	0	0	0					0	0	0	0	0	0	0	0
10516813827	31	Other	Other		.			0	0	0	0	0	0	0	0	0	0	0	0	0	0	0	0					0	0	0	0	0	0	0	0
10563032152	234	Deceased	Deceased		1-12 months			0	0	0	1	0	0	0	0	0	0	0	0	0	0	0	0					0	0	0	0	0	0	0	0
10497211335	4	Other	Other		.			0	0	0	0	0	0	0	0	0	0	0	0	0	0	0	0					0	0	0	0	0	0	0	0
10521561799	203	Deceased	Deceased		1			0	0	0	0	0	1	0	0	0	0	0	0	0	0	0	0					0	0	0	0	0	0	0	0
10511658384	172	RaceTrain	RaceTrain		.			0	0	0	0	0	0	0	0	0	0	0	0	0	0	0	0					0	0	0	0	0	0	0	0
10436889152	220	Deceased	Deceased		2			0	1	0	0	0	0	0	0	0	0	0	0	0	0	0	0					0	0	0	0	0	0	0	0
10601738985	217	Deceased	Deceased		<30 days			0	0	0	0	0	0	1	0	0	0	0	0	0	0	0	0					0	0	0	0	0	0	0	0
10601740465	217	ASBMareStallion	ASBMareStallion		4	Not Specified		0	0	0	0	0	0	0	0	0	0	0	0	0	0	0	0					0	0	0	0	0	0	0	0
10511588155	248	RaceTrain	RaceTrain		.			0	0	0	0	0	0	0	0	0	0	0	0	0	0	0	0					0	0	0	0	0	0	0	0
10436738035	508	RaceTrain	RaceTrain		.			0	0	0	0	0	0	0	0	0	0	0	0	0	0	0	0					0	0	0	0	0	0	0	0
10541365622	200	Deceased	Deceased		2			0	1	0	0	0	0	0	0	0	0	0	0	0	0	0	1					0	0	0	0	0	0	0	0
10438338363	109	RaceTrain	RaceTrain		.			0	0	0	0	0	0	0	0	0	0	0	0	0	0	0	0					0	0	0	0	0	0	0	0
10436584753	206	Sold	Sold		3	OwnerRequest		0	0	0	0	0	0	0	0	0	0	0	0	0	0	0	0					0	0	0	0	0	0	0	0
10567658121	481	Deceased	Deceased		1-12 months			0	0	0	0	0	0	0	0	0	0	0	0	1	0	0	0					0	0	0	0	0	0	0	0
10610800744	406	Retired	Retired	EquestrianPleasure	1	PoorSlow	Yes	0	0	0	0	0	0	0	0	0	0	0	0	0	0	0	0					0	1	0	0	0	0	0	0
10604844049	398	Deceased	Deceased		Not stated			0	0	0	0	0	0	0	0	0	0	0	0	0	1	0	0					0	0	0	0	0	0	0	0
10604842412	398	Deceased	Deceased		<30 days			0	0	0	0	0	0	0	0	0	0	0	0	0	1	0	0					0	0	0	0	0	0	0	0
10502269962	50	Deceased	Deceased		<30 days			0	0	0	0	1	0	0	0	0	0	0	0	0	0	0	0					0	0	0	0	0	0	0	0
10608119640	96	Other	Other		.			0	0	0	0	0	0	0	0	0	0	0	0	0	0	0	0					0	0	0	0	0	0	0	0
10437823467	67	Deceased	Deceased		1-12 months			0	1	0	0	0	0	0	0	0	0	0	0	0	0	0	0					0	0	0	0	0	0	0	0
10500120349	47	Deceased	Deceased		1-12 months			0	0	0	0	0	0	0	0	0	0	0	0	0	1	0	0					0	0	0	0	0	0	0	0
10591379412	283	Deceased	Deceased		1			0	0	0	0	0	0	0	0	0	0	0	0	1	0	0	0					0	0	0	0	0	0	0	0
10507014924	242	Retired	Retired	EquestrianPleasure	1	OwnerRequest		0	0	0	0	0	0	0	0	0	0	0	0	0	0	0	0					0	0	0	0	0	1	0	0
10499905189	18	Deceased	Deceased		1			0	1	0	0	0	0	0	0	0	0	0	0	0	0	0	0					0	0	0	0	0	0	0	0
10438995428	225	Other	Sold		1	OwnerRequest		0	0	0	0	0	0	0	0	0	0	0	0	0	0	0	0					0	0	0	0	0	0	0	0
10601842109	431	Other	Sold		<1 year	OwnerRequest		0	0	0	0	0	0	0	0	0	0	0	0	0	0	0	0					0	0	0	0	0	0	0	0
10436624631	88	Deceased	Deceased		1			0	0	0	0	0	1	0	0	0	0	0	0	0	0	0	0					0	0	0	0	0	0	0	0
10594382793	369	Deceased	Deceased		1-12 months			0	1	0	0	0	0	0	0	0	0	0	0	0	0	0	0					0	0	0	0	0	0	0	0
10436854898	271	Other	Retired	EquestrianPleasure	.	Not Specified		0	0	0	0	0	0	0	0	0	0	0	0	0	0	0	0					0	0	0	1	0	0	0	0
10502639439	82	Deceased	Deceased		<30 days			0	0	0	0	0	0	0	0	0	0	0	0	0	1	0	0					0	0	0	0	0	0	0	0
10536240166	300	Deceased	Deceased		1-12 months			0	0	0	0	0	0	0	0	0	0	0	0	1	0	0	0					0	0	0	0	0	0	0	0
10436604791	337	Deceased	Deceased		1			1	0	0	0	0	0	0	0	0	0	0	0	0	0	0	0					0	0	0	0	0	0	0	0
10457662177	329	Sold	Sold		.	OwnerRequest		0	0	0	0	0	0	0	0	0	0	0	0	0	0	0	0					0	0	0	0	0	0	0	0
10511578913	159	RaceTrain	RaceTrain		.			0	0	0	0	0	0	0	0	0	0	0	0	0	0	0	0					0	0	0	0	0	0	0	0
10536206705	250	Deceased	Deceased		2			0	0	0	0	0	1	0	0	0	0	0	0	0	0	0	0					0	0	0	0	0	0	0	0
10601877978	333	Other	Sold		1	OwnerRequest		0	0	0	0	0	0	0	0	0	0	0	0	0	0	0	0					0	0	0	0	0	0	0	0
10483778855	19	Retired	Retired	EquestrianPleasure	1-12 months	InjIll		0	0	0	0	0	0	0	0	0	0	0	0	0	0	0	0				Trauma	0	0	0	0	0	1	0	0
10573237935	295	Other	Sold		<1 year	OwnerRequest		0	0	0	0	0	0	0	0	0	0	0	0	0	0	0	0					0	0	0	0	0	0	0	0
10436671184	349	NonStableTrain	NonStableTrain		.			0	0	0	0	0	0	0	0	0	0	0	0	0	0	0	0					0	0	0	0	0	0	0	0
10573111094	239	Deceased	Deceased		3			0	0	0	0	0	0	0	0	0	0	0	1	0	0	0	0					0	0	0	0	0	0	0	0
10540915249	400	Deceased	Deceased		3			0	1	0	0	0	0	0	0	0	0	0	0	0	0	0	1					0	0	0	0	0	0	0	0
10511660375	200	RaceTrain	RaceTrain		.			0	0	0	0	0	0	0	0	0	0	0	0	0	0	0	0					0	0	0	0	0	0	0	0
10521619477	205	ASBMareStallion	ASBMareStallion		3	InjIll		0	0	0	0	0	0	0	0	0	0	0	0	0	0	0	0			Congenital		0	0	0	0	0	0	0	0
10511616118	386	RaceTrain	RaceTrain		.			0	0	0	0	0	0	0	0	0	0	0	0	0	0	0	0					0	0	0	0	0	0	0	0
10605013292	386	Other	Sold		1	OwnerRequest		0	0	0	0	0	0	0	0	0	0	0	0	0	0	0	0					0	0	0	0	0	0	0	0
10437946855	401	Deceased	Deceased		1			0	0	0	0	0	0	1	0	0	0	0	0	0	0	0	0					0	0	0	0	0	0	0	0
10573202354	276	Deceased	Deceased		<30 days			1	1	0	0	0	0	0	0	0	0	0	0	0	0	0	0					0	0	0	0	0	0	0	0
10601842974	431	Other	Other		.			0	0	0	0	0	0	0	0	0	0	0	0	0	0	0	0					0	0	0	0	0	0	0	0
10541339321	485	RaceTrain	RaceTrain		.			0	0	0	0	0	0	0	0	0	0	0	0	0	0	0	0					0	0	0	0	0	0	0	0
10438254294	350	Deceased	Deceased		1-12 months			0	0	0	0	0	0	0	0	0	0	0	1	0	0	0	0					0	0	0	0	0	0	0	0
10463924151	363	Deceased	Deceased		1-12 months			0	0	0	0	0	1	0	0	0	0	0	0	0	0	0	0					0	0	0	0	0	0	0	0
10521601815	214		Other		.			0	0	0	0	0	0	0	0	0	0	0	0	0	0	0	0					0	0	0	0	0	0	0	0
10502463523	22	Deceased	Deceased		2			0	1	0	0	0	0	0	0	0	0	0	0	0	0	0	1					0	0	0	0	0	0	0	0
10436585848	44	Deceased	Deceased		2			0	0	0	0	0	1	0	0	0	0	0	0	0	0	0	0					0	0	0	0	0	0	0	0
10437352649	475	Other	Sold		1	OwnerRequest		0	0	0	0	0	0	0	0	0	0	0	0	0	0	0	0					0	0	0	0	0	0	0	0
10499916433	20	Deceased	Deceased		<30 days			0	0	0	0	0	0	0	0	0	1	0	0	0	0	0	0					0	0	0	0	0	0	0	0
10437642003	154	Spelling	Spelling		.			0	0	0	0	0	0	0	0	0	0	0	0	0	0	0	0					0	0	0	0	0	0	0	0
10573134618	296	Other	Other		.			0	0	0	0	0	0	0	0	0	0	0	0	0	0	0	0					0	0	0	0	0	0	0	0
10444738838	434	RaceTrain	RaceTrain		.			0	0	0	0	0	0	0	0	0	0	0	0	0	0	0	0					0	0	0	0	0	0	0	0
10439058937	460	Deceased	Deceased		1			0	0	0	0	0	1	0	0	0	0	0	0	0	0	0	0					0	0	0	0	0	0	0	0
10471673872	454	Deceased	Deceased		Not stated			0	0	0	0	0	0	0	0	0	0	0	0	0	1	0	0					0	0	0	0	0	0	0	0
10502431144	63	Spelling	Spelling		.			0	0	0	0	0	0	0	0	0	0	0	0	0	0	0	0	Tendon				0	0	0	0	0	0	0	0
10604592166	441	Other	Retired	Companion	.	FinancialPersonal		0	0	0	0	0	0	0	0	0	0	0	0	0	0	0	0					0	0	0	0	0	0	0	0
10604714821	309	Deceased	Deceased		1-12 months			0	0	0	0	0	0	0	0	0	0	0	0	0	1	0	0					0	0	0	0	0	0	0	0
10445998005	137	RaceTrain	RaceTrain		.			0	0	0	0	0	0	0	0	0	0	0	0	0	0	0	0					0	0	0	0	0	0	0	0
10552027718	221	Other	Retired	Not Specified	.	FinancialPersonal		0	0	0	0	0	0	0	0	0	0	0	0	0	0	0	0					0	0	0	0	0	0	0	0
10436678538	496	NonStableTrain	NonStableTrain		.			0	0	0	0	0	0	0	0	0	0	0	0	0	0	0	0					0	0	0	0	0	0	0	0
10589005122	458	Other	Sold		1	OwnerRequest		0	0	0	0	0	0	0	0	0	0	0	0	0	0	0	0					0	0	0	0	0	0	0	0
10511576667	78	RaceTrain	RaceTrain		.			0	0	0	0	0	0	0	0	0	0	0	0	0	0	0	0					0	0	0	0	0	0	0	0
10605021334	411	Other	Other		.			0	0	0	0	0	0	0	0	0	0	0	0	0	0	0	0					0	0	0	0	0	0	0	0
10521607175	197	Spelling	Spelling		.			0	0	0	0	0	0	0	0	0	0	0	0	0	0	0	0		Behavorial			0	0	0	0	0	0	0	0
10536098292	175	Deceased	Deceased		Not stated			0	0	0	0	0	0	0	0	0	0	0	0	0	1	0	0					0	0	0	0	0	0	0	0
10480757207	94	Sold	Sold		1	OwnerRequest		0	0	0	0	0	0	0	0	0	0	0	0	0	0	0	0					0	0	0	0	0	0	0	0
10480705258	187	RaceTrain	RaceTrain		.			0	0	0	0	0	0	0	0	0	0	0	0	0	0	0	0					0	0	0	0	0	0	0	0
10502834555	45	Deceased	Deceased		<30 days			0	0	0	0	0	0	1	0	0	0	0	0	0	0	0	0					0	0	0	0	0	0	0	0
10604804836	492	Deceased	Deceased		1			0	1	0	0	0	0	0	0	0	0	0	0	0	0	0	1					0	0	0	0	0	0	0	0
10436606333	258	Deceased	Deceased		<30 days			0	0	0	0	0	0	0	1	0	0	0	0	0	0	0	0					0	0	0	0	0	0	0	0
10438935343	277	Spelling	Spelling		.			0	0	0	0	0	0	0	0	0	0	0	0	0	0	0	0	Leg injury				0	0	0	0	0	0	0	0
10541032452	437	Sold	Sold		4	Other		0	0	0	0	0	0	0	0	0	0	0	0	0	0	0	0					0	0	0	0	0	0	0	0
10440927324	483	ASBMareStallion	ASBMareStallion		3	InjIll	Yes	0	0	0	0	0	0	0	0	0	0	0	0	0	0	0	0			Congenital		0	0	0	0	0	0	0	0
10588983177	468	Deceased	Deceased		<30 days			0	0	0	0	0	0	1	0	0	0	0	0	0	0	0	0					0	0	0	0	0	0	0	0
10439197607	112	Deceased	Deceased		1-12 months			0	0	1	0	0	0	0	0	0	0	0	0	0	0	0	0					0	0	0	0	0	0	0	0
10436612265	365	Deceased	Deceased		3			0	1	0	0	0	0	0	0	0	0	0	0	0	0	0	0					0	0	0	0	0	0	0	0
10453414750	84	Other	Other		.			0	0	0	0	0	0	0	0	0	0	0	0	0	0	0	0					0	0	0	0	0	0	0	0
10541259352	232	RaceTrain	RaceTrain		.			0	0	0	0	0	0	0	0	0	0	0	0	0	0	0	0					0	0	0	0	0	0	0	0
10594579782	315	Other	Sold		<1 year	OwnerRequest		0	0	0	0	0	0	0	0	0	0	0	0	0	0	0	0					0	0	0	0	0	0	0	0
10538361369	5	Retired	Retired	EquestrianPleasure	3	OwnerRequest		0	0	0	0	0	0	0	0	0	0	0	0	0	0	0	0					0	0	0	0	0	0	0	1
10601873914	333	Deceased	Deceased		<30 days			0	0	0	0	0	0	0	0	0	0	0	1	0	0	0	0					0	0	0	0	0	0	0	0
10511721876	298	RaceTrain	RaceTrain		.			0	0	0	0	0	0	0	0	0	0	0	0	0	0	0	0					0	0	0	0	0	0	0	0
10440631160	185	Deceased	Deceased		1			0	0	0	0	0	1	0	0	0	0	0	0	0	0	0	0					0	0	0	0	0	0	0	0
10437907918	247	Spelling	Spelling		.			0	0	0	0	0	0	0	0	0	0	0	0	0	0	0	0		Mature			0	0	0	0	0	0	0	0
10511615344	383	RaceTrain	RaceTrain		.			0	0	0	0	0	0	0	0	0	0	0	0	0	0	0	0					0	0	0	0	0	0	0	0
10601880160	1	Deceased	Deceased		1-12 months			0	1	0	0	0	0	0	0	0	0	0	0	0	0	0	0					0	0	0	0	0	0	0	0
10509234253	9	RaceTrain	RaceTrain		.			0	0	0	0	0	0	0	0	0	0	0	0	0	0	0	0					0	0	0	0	0	0	0	0
10607714023	35	Other	Other		.			0	0	0	0	0	0	0	0	0	0	0	0	0	0	0	0					0	0	0	0	0	0	0	0
10479167731	115	RaceTrain	RaceTrain		.			0	0	0	0	0	0	0	0	0	0	0	0	0	0	0	0					0	0	0	0	0	0	0	0
10541277325	465	Deceased	Deceased		1-12 months			0	0	0	0	0	1	0	0	0	0	0	0	0	0	0	0					0	0	0	0	0	0	0	0
10494917248	46	Deceased	Deceased		<30 days			0	0	0	0	0	0	0	0	0	0	0	1	0	0	0	0					0	0	0	0	0	0	0	0
10494813408	7	Spelling	Spelling		.			0	0	0	0	0	0	0	0	0	0	0	0	0	0	0	0		Mature			0	0	0	0	0	0	0	0
10507013269	242	Spelling	Spelling		.			0	0	0	0	0	0	0	0	0	0	0	0	0	0	0	0	Shin sore				0	0	0	0	0	0	0	0
10509256197	89	RaceTrain	RaceTrain		.			0	0	0	0	0	0	0	0	0	0	0	0	0	0	0	0					0	0	0	0	0	0	0	0
10516918997	148	Deceased	Deceased		1-12 months			0	0	0	0	0	0	0	0	0	0	1	0	0	0	0	0					0	0	0	0	0	0	0	0
10438233005	2	NonStableTrain	NonStableTrain		.			0	0	0	0	0	0	0	0	0	0	0	0	0	0	0	0					0	0	0	0	0	0	0	0
10436632247	26	Deceased	Deceased		1-12 months			0	1	0	0	0	0	0	0	0	0	0	0	0	0	0	0					0	0	0	0	0	0	0	0
10604962940	447	RaceTrain	RaceTrain		.			0	0	0	0	0	0	0	0	0	0	0	0	0	0	0	0					0	0	0	0	0	0	0	0
10438872096	455	Spelling	Spelling		.			0	0	0	0	0	0	0	0	0	0	0	0	0	0	0	0					0	0	0	0	0	0	0	0
10451124373	305	Other	Sold		1	OwnerRequest		0	0	0	0	0	0	0	0	0	0	0	0	0	0	0	0					0	0	0	0	0	0	0	0
10437932014	294	Other	Retired	Companion	.	Not Specified		0	0	0	0	0	0	0	0	0	0	0	0	0	0	0	0					0	0	0	0	0	0	0	0
10604979761	440	Sold	Sold		1	OwnerRequest		0	0	0	0	0	0	0	0	0	0	0	0	0	0	0	0					0	0	0	0	0	0	0	0
10523892217	180	Retired	Retired	EquestrianPleasure	3	PoorSlow	Yes	0	0	0	0	0	0	0	0	0	0	0	0	0	0	0	0					0	0	0	1	0	0	0	0
10506784954	85	Retired	Retired	EquestrianPleasure	1	Other		0	0	0	0	0	0	0	0	0	0	0	0	0	0	0	0					0	0	0	0	0	0	0	1
10537961308	312	RaceTrain	RaceTrain		.			0	0	0	0	0	0	0	0	0	0	0	0	0	0	0	0					0	0	0	0	0	0	0	0
10439245585	65	Retired	Retired	Companion	2	InjIll		0	0	0	0	0	0	0	0	0	0	0	0	0	0	0	0				Congenital	0	0	0	0	0	0	0	0
10516804591	139	Deceased	Deceased		<30 days			0	0	0	0	0	0	0	0	0	0	0	0	0	1	0	0					0	0	0	0	0	0	0	0
10436790735	362	Retired	Retired	EquestrianPleasure	3	PoorSlow		0	0	0	0	0	0	0	0	0	0	0	0	0	0	0	0					0	0	0	0	0	1	0	0
10608033290	449	RaceTrain	RaceTrain		.			0	0	0	0	0	0	0	0	0	0	0	0	0	0	0	0					0	0	0	0	0	0	0	0
10560114655	162	RaceTrain	RaceTrain		.			0	0	0	0	0	0	0	0	0	0	0	0	0	0	0	0					0	0	0	0	0	0	0	0
10560115671	162	Deceased	Deceased		1			0	0	0	0	0	0	0	0	0	0	1	0	0	0	0	0					0	0	0	0	0	0	0	0
10601828755	474	Other	Sold		1	OwnerRequest		0	0	0	0	0	0	0	0	0	0	0	0	0	0	0	0					0	0	0	0	0	0	0	0
10517003160	128	Sold	Sold		3	OwnerRequest	Yes	0	0	0	0	0	0	0	0	0	0	0	0	0	0	0	0					0	0	0	0	0	0	0	0
10511621509	419	RaceTrain	RaceTrain		.			0	0	0	0	0	0	0	0	0	0	0	0	0	0	0	0					0	0	0	0	0	0	0	0
10517170742	103	Spelling	Spelling		.			0	0	0	0	0	0	0	0	0	0	0	0	0	0	0	0		Mature			0	0	0	0	0	0	0	0
10511618112	414	RaceTrain	RaceTrain		.			0	0	0	0	0	0	0	0	0	0	0	0	0	0	0	0					0	0	0	0	0	0	0	0
10436685198	364	Spelling	Spelling		.			0	0	0	0	0	0	0	0	0	0	0	0	0	0	0	0					0	0	0	0	0	0	0	0
10608091324	264	Other	Other		.			0	0	0	0	0	0	0	0	0	0	0	0	0	0	0	0					0	0	0	0	0	0	0	0
10560143683	166	Sold	Sold		2	OwnerRequest		0	0	0	0	0	0	0	0	0	0	0	0	0	0	0	0					0	0	0	0	0	0	0	0
10442963842	41	RaceTrain	RaceTrain		.			0	0	0	0	0	0	0	0	0	0	0	0	0	0	0	0					0	0	0	0	0	0	0	0
10499938501	10	Deceased	Deceased		2			0	0	0	0	0	0	0	0	0	0	1	0	0	0	0	0					0	0	0	0	0	0	0	0
10436934325	152	Other	Retired	Companion	.	Not Specified		0	0	0	0	0	0	0	0	0	0	0	0	0	0	0	0					0	0	0	0	0	0	0	0
10438904223	378	Other	Other		.			0	0	0	0	0	0	0	0	0	0	0	0	0	0	0	0					0	0	0	0	0	0	0	0
10494938979	54	Other	Deceased		Not stated			0	0	0	0	0	0	0	0	0	0	0	0	0	1	0	0					0	0	0	0	0	0	0	0
10607525368	21	Other	Other		.			0	0	0	0	0	0	0	0	0	0	0	0	0	0	0	0					0	0	0	0	0	0	0	0
10573130700	296	Other	Sold		<1 year	OwnerRequest		0	0	0	0	0	0	0	0	0	0	0	0	0	0	0	0					0	0	0	0	0	0	0	0
10514607360	135	RaceTrain	RaceTrain		.			0	0	0	0	0	0	0	0	0	0	0	0	0	0	0	0					0	0	0	0	0	0	0	0
10436746185	412	NonStableTrain	NonStableTrain		.			0	0	0	0	0	0	0	0	0	0	0	0	0	0	0	0					0	0	0	0	0	0	0	0
10497547229	138	Deceased	Deceased		2			0	0	0	1	0	0	0	0	0	0	0	0	0	0	0	1					0	0	0	0	0	0	0	0
10608096870	98	RaceTrain	RaceTrain		.			0	0	0	0	0	0	0	0	0	0	0	0	0	0	0	0					0	0	0	0	0	0	0	0
10511610330	356	RaceTrain	RaceTrain		.			0	0	0	0	0	0	0	0	0	0	0	0	0	0	0	0					0	0	0	0	0	0	0	0
10494861365	37	Other	Retired	Companion	.	FinancialPersonal		0	0	0	0	0	0	0	0	0	0	0	0	0	0	0	0					0	0	0	0	0	0	0	0
10436738946	471	RaceTrain	RaceTrain		.			0	0	0	0	0	0	0	0	0	0	0	0	0	0	0	0					0	0	0	0	0	0	0	0
10541148052	452	Sold	Sold		1	OwnerRequest		0	0	0	0	0	0	0	0	0	0	0	0	0	0	0	0					0	0	0	0	0	0	0	0
10436605686	435	Deceased	Deceased		<30 days			0	0	0	0	0	0	0	0	0	0	0	0	0	1	0	0					0	0	0	0	0	0	0	0
10608059458	194	Sold	Sold		1	OwnerRequest		0	0	0	0	0	0	0	0	0	0	0	0	0	0	0	0					0	0	0	0	0	0	0	0
10608060479	194	Other	Other		.			0	0	0	0	0	0	0	0	0	0	0	0	0	0	0	0					0	0	0	0	0	0	0	0
10438119806	15	Other	Sold		4	OwnerRequest		0	0	0	0	0	0	0	0	0	0	0	0	0	0	0	0					0	0	0	0	0	0	0	0
10480747202	11	Spelling	Spelling		.			0	0	0	0	0	0	0	0	0	0	0	0	0	0	0	0		Other horse priority			0	0	0	0	0	0	0	0
10607832748	376	Other	Retired	Companion	.	FinancialPersonal		0	0	0	0	0	0	0	0	0	0	0	0	0	0	0	0					0	0	0	0	0	0	0	0
10607833688	376	Other	Retired	Companion	.	FinancialPersonal		0	0	0	0	0	0	0	0	0	0	0	0	0	0	0	0					0	0	0	0	0	0	0	0
10604956929	395	Retired	Retired	Companion	2	InjIll		0	0	0	0	0	0	0	0	0	0	0	0	0	0	0	0				Trauma	0	0	0	0	0	0	0	0
10436583892	118	Deceased	Deceased		1-12 months			0	0	0	0	0	0	0	0	0	0	0	0	0	1	0	0					0	0	0	0	0	0	0	0
10511718593	353	RaceTrain	RaceTrain		.			0	0	0	0	0	0	0	0	0	0	0	0	0	0	0	0					0	0	0	0	0	0	0	0
10436659963	456	Deceased	Deceased		Not stated			0	0	0	0	0	0	0	0	0	0	0	0	0	1	0	0					0	0	0	0	0	0	0	0
10437867341	288	Other	Other		.			0	0	0	0	0	0	0	0	0	0	0	0	0	0	0	0					0	0	0	0	0	0	0	0
10605010352	386	ASBMareStallion	ASBMareStallion		3	Not Specified		0	0	0	0	0	0	0	0	0	0	0	0	0	0	0	0					0	0	0	0	0	0	0	0
10481025943	291	Sold	Sold		<1 year	OwnerRequest		0	0	0	0	0	0	0	0	0	0	0	0	0	0	0	0					0	0	0	0	0	0	0	0
10589083921	433	RaceTrain	RaceTrain		.			0	0	0	0	0	0	0	0	0	0	0	0	0	0	0	0					0	0	0	0	0	0	0	0
10516808308	139	Deceased	Deceased		1-12 months			0	0	0	0	0	0	0	0	0	0	0	0	0	1	0	0					0	0	0	0	0	0	0	0
10437219331	219	Other	RaceTrain		.			0	0	0	0	0	0	0	0	0	0	0	0	0	0	0	0					0	0	0	0	0	0	0	0
10437217412	430	Deceased	Deceased		<30 days			0	0	0	0	0	0	0	1	0	0	0	0	0	0	0	0					0	0	0	0	0	0	0	0
10589100151	424	Deceased	Deceased		<30 days			0	0	0	0	0	0	0	1	0	0	0	0	0	0	0	0					0	0	0	0	0	0	0	0
10437226542	430	Other	Retired	Companion	.	Not Specified		0	0	0	0	0	0	0	0	0	0	0	0	0	0	0	0					0	0	0	0	0	0	0	0
10439563871	255	Sold	Sold		.	Not Specified		0	0	0	0	0	0	0	0	0	0	0	0	0	0	0	0					0	0	0	0	0	0	0	0
10594640076	497	RaceTrain	RaceTrain		.			0	0	0	0	0	0	0	0	0	0	0	0	0	0	0	0					0	0	0	0	0	0	0	0
10594249688	409	Retired	Retired	Companion	.	InjIll		0	0	0	0	0	0	0	0	0	0	0	0	0	0	0	0				Trauma	0	0	0	0	0	0	0	0
10437297100	467	Deceased	Deceased		1			0	0	0	0	0	1	0	0	0	0	0	0	0	0	0	0					0	0	0	0	0	0	0	0
10589238731	498	Spelling	Spelling		.			0	0	0	0	0	0	0	0	0	0	0	0	0	0	0	0					0	0	0	0	0	0	0	0
10547110701	500	RaceTrain	RaceTrain		.			0	0	0	0	0	0	0	0	0	0	0	0	0	0	0	0					0	0	0	0	0	0	0	0
10436589937	478	Deceased	Deceased		1			0	0	0	0	0	0	0	0	0	0	0	0	0	1	0	0					0	0	0	0	0	0	0	0
10506904913	227	Deceased	Deceased		2			1	0	0	0	0	0	0	0	0	0	0	0	0	0	0	1					0	0	0	0	0	0	0	0
10436731423	275	Retired	Retired	EquestrianPleasure	4	PoorSlow		0	0	0	0	0	0	0	0	0	0	0	0	0	0	0	0					0	0	0	0	0	0	0	1
10506906881	227	NonStableTrain	NonStableTrain		.			0	0	0	0	0	0	0	0	0	0	0	0	0	0	0	0					0	0	0	0	0	0	0	0
10506905696	227	Spelling	Spelling		.			0	0	0	0	0	0	0	0	0	0	0	0	0	0	0	0	Leg conformation				0	0	0	0	0	0	0	0
10594637790	501	RaceTrain	RaceTrain		.			0	0	0	0	0	0	0	0	0	0	0	0	0	0	0	0					0	0	0	0	0	0	0	0
10573234248	295	Deceased	Deceased		<30 days			0	1	0	0	0	0	0	0	0	0	0	0	0	0	0	0					0	0	0	0	0	0	0	0
10567738061	307	Deceased	Deceased		3			0	0	0	0	0	0	1	0	0	0	0	0	0	0	0	1					0	0	0	0	0	0	0	0
10439024841	265	Deceased	Deceased		2			0	1	0	0	0	0	0	0	0	0	0	0	0	0	0	0					0	0	0	0	0	0	0	0
10583289953	403	Deceased	Deceased		1			0	0	0	0	0	0	0	0	0	0	1	0	0	0	0	0					0	0	0	0	0	0	0	0
10573233134	295	Deceased	Deceased		<30 days			0	0	0	0	0	0	0	0	0	0	1	0	0	0	0	0					0	0	0	0	0	0	0	0
10610906627	359	ASBMareStallion	ASBMareStallion		.	InjIll		0	0	0	0	0	0	0	0	0	0	0	0	0	0	0	0			Not Stated		0	0	0	0	0	0	0	0
10588974856	473	Other	Spelling		.			0	0	0	0	0	0	0	0	0	0	0	0	0	0	0	0		Mature			0	0	0	0	0	0	0	0
10538340797	385	RaceTrain	RaceTrain		.			0	0	0	0	0	0	0	0	0	0	0	0	0	0	0	0					0	0	0	0	0	0	0	0
10502430109	63	RaceTrain	RaceTrain		.			0	0	0	0	0	0	0	0	0	0	0	0	0	0	0	0					0	0	0	0	0	0	0	0
10453572880	36	Deceased	Deceased		1			0	1	0	0	0	0	0	0	0	0	0	0	0	0	0	0					0	0	0	0	0	0	0	0
10544163313	495	Other	Retired	EquestrianPleasure	.	PoorSlow		0	0	0	0	0	0	0	0	0	0	0	0	0	0	0	0					0	0	0	0	0	1	0	0
10436584749	279	Retired	Retired	EquestrianPleasure	4	PoorSlow		0	0	0	0	0	0	0	0	0	0	0	0	0	0	0	0					0	0	0	0	0	1	0	0
10436583036	127	Retired	Retired	EquestrianPleasure	3	OwnerRequest		0	0	0	0	0	0	0	0	0	0	0	0	0	0	0	0					1	1	0	0	0	1	0	0
10440429070	74	RaceTrain	RaceTrain		.			0	0	0	0	0	0	0	0	0	0	0	0	0	0	0	0					0	0	0	0	0	0	0	0
10547104978	500	Deceased	Deceased		Not stated			0	0	0	0	0	0	0	0	0	0	0	0	0	1	0	0					0	0	0	0	0	0	0	0
10541307320	470	Deceased	Deceased		2			0	1	0	0	0	0	0	0	0	0	0	0	1	0	0	1					0	0	0	0	0	0	0	0
10500162247	49	Other	Other		.			0	0	0	0	0	0	0	0	0	0	0	0	0	0	0	0					0	0	0	0	0	0	0	0
10511676311	462	RaceTrain	RaceTrain		.			0	0	0	0	0	0	0	0	0	0	0	0	0	0	0	0					0	0	0	0	0	0	0	0
10560679877	493	Deceased	Deceased		3			0	1	0	0	0	0	0	0	0	0	0	0	0	0	0	0					0	0	0	0	0	0	0	0
10567674127	469	Deceased	Deceased		3			1	0	0	0	0	0	0	0	0	0	0	0	0	0	0	1					0	0	0	0	0	0	0	0
10511673208	432	RaceTrain	RaceTrain		.			0	0	0	0	0	0	0	0	0	0	0	0	0	0	0	0					0	0	0	0	0	0	0	0
10604547859	366	Deceased	Deceased		1			0	1	0	0	0	0	0	0	0	0	0	0	0	0	0	0					0	0	0	0	0	0	0	0
10497614946	132	Spelling	Spelling		.			0	0	0	0	0	0	0	0	0	0	0	0	0	0	0	0		Financial			0	0	0	0	0	0	0	0
10506904632	227	Sold	Sold		<1 year	OwnerRequest		0	0	0	0	0	0	0	0	0	0	0	0	0	0	0	0					0	0	0	0	0	0	0	0
10601880884	333	Spelling	Spelling		.			0	0	0	0	0	0	0	0	0	0	0	0	0	0	0	0					0	0	0	0	0	0	0	0
10511651735	416	RaceTrain	RaceTrain		.			0	0	0	0	0	0	0	0	0	0	0	0	0	0	0	0					0	0	0	0	0	0	0	0
10436702211	167	RaceTrain	RaceTrain		.			0	0	0	0	0	0	0	0	0	0	0	0	0	0	0	0					0	0	0	0	0	0	0	0
10436700972	167	Retired	Retired	EquestrianPleasure	1-12 months	OwnerRequest		0	0	0	0	0	0	0	0	0	0	0	0	0	0	0	0					0	0	0	0	1	1	0	1
10511671561	297	RaceTrain	RaceTrain		.			0	0	0	0	0	0	0	0	0	0	0	0	0	0	0	0					0	0	0	0	0	0	0	0
10511655057	502	RaceTrain	RaceTrain		.			0	0	0	0	0	0	0	0	0	0	0	0	0	0	0	0					0	0	0	0	0	0	0	0
10544183619	505	Deceased	Deceased		1-12 months			0	0	0	0	0	0	0	0	0	0	1	0	0	0	0	0					0	0	0	0	0	0	0	0
10439118941	6	Deceased	Deceased		3			0	1	0	0	0	0	0	0	0	0	0	0	0	0	0	0					0	0	0	0	0	0	0	0
10437394375	504	Deceased	Deceased		3			0	0	0	0	0	0	0	0	0	0	0	1	0	0	0	0					0	0	0	0	0	0	0	0
10607933023	124	Retired	Retired	Companion	2	InjIll	Yes	0	0	0	0	0	0	0	0	0	0	0	0	0	0	0	0				Tendon	0	0	0	0	0	0	0	0
10544155922	506	Spelling	Spelling		.			0	0	0	0	0	0	0	0	0	0	0	0	0	0	0	0		Trainer quit			0	0	0	0	0	0	0	0
10544262536	494	Retired	Retired	EquestrianPleasure	3	PoorSlow	Yes	0	0	0	0	0	0	0	0	0	0	0	0	0	0	0	0					0	0	0	0	0	1	0	0
10601840175	302	RaceTrain	RaceTrain		.			0	0	0	0	0	0	0	0	0	0	0	0	0	0	0	0					0	0	0	0	0	0	0	0
10594633742	507	RaceTrain	RaceTrain		.			0	0	0	0	0	0	0	0	0	0	0	0	0	0	0	0					0	0	0	0	0	0	0	0
10607871025	198	Retired	Retired	EquestrianPleasure	2	PoorSlow	Yes	0	0	0	0	0	0	0	0	0	0	0	0	0	0	0	0					0	0	0	0	0	0	1	0
10544361839	499	RaceTrain	RaceTrain		.			0	0	0	0	0	0	0	0	0	0	0	0	0	0	0	0					0	0	0	0	0	0	0	0
10502656101	86	Other	Other		.			0	0	0	0	0	0	0	0	0	0	0	0	0	0	0	0					0	0	0	0	0	0	0	0
10439178319	397	Spelling	Spelling		.			0	0	0	0	0	0	0	0	0	0	0	0	0	0	0	0	Skin cancer				0	0	0	0	0	0	0	0
